# Supplementary material for: Trisodium citrate, Na3(C6H5O7)
Source: Acta Crystallogr E Crystallogr Commun. 2016 May 10;72(Pt 6):793–6. doi: 10.1107/S2056989016007453 (PMC4908562; doi:10.1107/S2056989016007453)
Supplement: Supplementary file 1 [file e-72-00793-sup1.cif]

##############################################################################
#                                                                            #
# This CIF contains the data in a paper accepted for publication in          #
# Acta Crystallographica Section E. It conforms to the requirements of       #
# Notes for Authors for Acta Crystallographica Section E, and has been       #
# peer reviewed under the auspices of the IUCr Commission on Journals.       #
#                                                                            #
# Full details of the Crystallographic Information File format               #
# are given in the paper "The Crystallographic Information File (CIF):       #
# a New Standard Archive File for Crystallography" by S. R. Hall, F. H.      #
# Allen and I. D. Brown [Acta Cryst. (1991), A47, 655-685].                  #
#                                                                            #
# The current version of the core CIF dictionary is obtainable from          #
# ftp://ftp.iucr.org/pub/cif_core.dic.                                       #
#                                                                            #
# Software is freely available for graphical display of the structure(s)     #
# in this CIF. For information consult the CIF software page                 #
# http://www.iucr.org/resources/cif/software.                                #
#                                                                            #
# This file may be used for bona fide research purposes within the           #
# scientific community so long as proper attribution is given to the journal # 
# article from which it was obtained.                                        #
#                                                                            #
##############################################################################
data_NA3CITRATE_publ
_audit_creation_method     "from EXP file using GSAS2CIF"
_journal_data_validation_number     ?
_journal_date_recd_electronic     2016-05-02
_journal_date_accepted     2016-05-04
_journal_name_full     'Acta Crystallographica, Section E'
_journal_year     2016
_journal_volume     72
_journal_issue      6
_journal_page_first     793
_journal_page_last     796
_journal_paper_category     GM
_journal_paper_doi     10.1107/S2056989016007453
_journal_coeditor_code     VN2111
_publ_contact_author_name
;
James A. Kaduk
;
_publ_contact_author_address
;
Department of Chemistry
Illinois Institute of Technology
3101 S. Dearborn St.
Chicago IL 60616 USA
;
_publ_contact_author_email     'kaduk@polycrystallography.com'
_publ_contact_author_fax     ?
_publ_contact_author_phone     '1-630-605-0274'
_publ_section_title
;
Trisodium citrate, Na~3~(C~6~H~5~O~7~)
;
_publ_section_title_footnote     .
loop_
    _publ_author_name
    _publ_author_footnote
    _publ_author_address
    'Rammohan, Alagappa' .
                          'Atlantic International University, Honolulu, HI, USA'
    'Kaduk, James A.' . 'Illinois Institute of Technology, Chicago, IL, USA'
_publ_section_synopsis
;
The crystal structure of anhydrous trisodium citrate has been solved and
refined using synchrotron X-ray powder diffraction data, and optimized using
density functional techniques. The five-, six-, and five-coordinate Na
polyhedra share edges and corners to form a three-dimensional framework.
;
_pd_block_id     2016-03-01T14:24|NA3CITRATE|James_A._Kaduk|Overall
_pd_char_colour     white
_refine_ls_restrained_S_all     ?
_refine_ls_restrained_S_obs     ?
_refine_ls_number_constraints     ?
_refine_ls_hydrogen_treatment     refU
_refine_ls_weighting_scheme     sigma
_refine_ls_weighting_details     ?
_refine_ls_extinction_method     none
_refine_ls_extinction_coef     ?
_computing_data_collection
;
<i>DIFFRAC</i> (Bruker, 2009)
;
_computing_data_reduction
;
<i>PowDLL</i> (Kourkoumelis, 2013)
;
_computing_structure_solution
;
<i>FOX</i> (Favre-Nicolin & \<Cern\'y, 2002)
;
_computing_structure_refinement
;
GSAS (Larson & Von Dreele, 2004) and
<i>EXPGUI</i> (Toby, 2001)
;
_computing_molecular_graphics
;
DIAMOND (Brandenburg, 2006)
;
_computing_publication_material
;
publCIF (Westrip, 2010)
;
_pd_prep_cool_rate     ?
_pd_prep_pressure     ?
_pd_prep_temperature     ?
_pd_proc_ls_special_details
;
;
_iucr_refine_instructions_details
;
     VERSION    6     Thu Apr 20 15:41:26 2006
      DESCR   Aldrich Na3 C6 H5 O7 (RAMM025_11BM)
    HSTRY228 GENLES  Win32  Dec 29 08:59:13 2012 Sdsq= 0.398E+05 S/E= 0.749E-01
    HSTRY229 GENLES  Win32  Dec 29 09:04:39 2012 Sdsq= 0.398E+05 S/E= 0.860E-02
    HSTRY230 GENLES  Win32  Dec 29 09:10:11 2012 Sdsq= 0.398E+05 S/E= 0.569E-02
    HSTRY231 EXPEDT  Win32  Jan 05 08:20:58 2013             L   O
    HSTRY232 EXPEDT  Win32  Jan 05 08:21:08 2013             L   O
    HSTRY233 EXPEDT  Win32  May 30 09:11:06 2015 P P
    HSTRY234 EXPEDT  Win32  May 30 09:14:22 2015             L   O
    HSTRY235 EXPEDT  Win32  Mar 01 11:07:08 2016 P P
    HSTRY236 EXPEDT  Win32  Apr 30 12:34:47 2016             L   O
    HSTRY237 EXPEDT  Win32  May 03 09:17:11 2016 File cleanup only
  DSGL CDAT1  DRAD ARAD NOFO
  DSGL CDAT2  DRAD ARAD NOFO
  FOUR CDAT1  FOBS Z    1 NOPR   0.00      999.99
  FOUR CDAT2  DELF Z    1 NOPR   0.00      999.99
  GNLS  RUN on Dec 29 09:11:14 2012    Total cycles run 880       39826.
  GNLS CDAT1  MXCY 10 PRNT 256
  GNLS SHFTS      0.05      0.00
 AFAC  C     2.310020.8439 1.020010.2075 1.5886  .5687  .865051.6512  .2156 RHF
 AFAC  C_    12.011 .6646       .0035
 AFAC  C_SIZ      1.12      0.92 1.60    3
 AFAC  C_XAB  288.3 170.4 84.13 10.67 7.054 52.30 141.0
 AFAC  C_XF1  0.036 0.027 0.018 0.003 0.002 0.049 0.024-0.001-0.001-0.001
 AFAC  C_XF2  0.021 0.015 0.009 0.002 0.001 0.031 0.012 0.000 0.000 0.000
 AFAC  H    .49300210.5109.32291226.1257.1401913.14236.04081057.7997.003038 SDS
 AFAC  H_     1.008-.3739  20.6  19.2
 AFAC  H_SIZ      0.98      0.78 1.20  118
 AFAC  H_XAB  .6888 .6700 .6548 .6238 .6131 .7240 .6640
 AFAC  H_XF1     0.    0.    0.    0.    0.    0.    0.    0.    0.    0.
 AFAC  H_XF2     0.    0.    0.    0.    0.    0.    0.    0.    0.    0.
 AFAC  O     3.048513.2771 2.2868 5.7011 1.5463  .3239  .867032.9089  .2508 RHF
 AFAC  O_    15.999 .5803      .00019
 AFAC  O_SIZ      1.09      0.89 1.40   96 1.40
 AFAC  O_XAB  988.0 590.6 293.1 30.48 17.21 1730. 478.0
 AFAC  O_XF1  0.093 0.072 0.049 0.011 0.006 0.121 0.063-0.002-0.003-0.003
 AFAC  O_XF2  0.073 0.052 0.032 0.006 0.004 0.106 0.044 0.000 0.000 0.000
 AFAC NA     4.7626 3.2850 3.1736 8.8422 1.2674  .3136 1.1128129.424  .6760 RHF
 AFAC NA_    22.990  .363        .530
 AFAC NA_SIZ      2.10      1.91 2.00   15
 AFAC NA_XAB   3761  2289  1157 112.2 57.34 6130. 1760.
 AFAC NA_XF1  0.230 0.186 0.135 0.036 0.022 0.280 0.167-0.003-0.003-0.004
 AFAC NA_XF2  0.270 0.196 0.124 0.025 0.015 0.383 0.167 0.002 0.002 0.001
 EXPR  HTYP1  PXC  ANG  RSN
 EXPR  NATYP    4
 EXPR  NHST     3
 EXPR ATYP 1  NA          6      2.10      1.91 2.00   15
 EXPR ATYP 2  C          12      1.12      0.92 1.60    3
 EXPR ATYP 3  H          14      0.98      0.78 1.20  118
 EXPR ATYP 4  O          16      1.09      0.89 1.40   96 1.40
 EXPR DELFRL      1355
 EXPR FOBSRL      1355
 EXPR NPHAS     1    1    0    0    0    0    0    0    0
 REFN GDNFT  Reduced CHI**2 =  1.425     for   73 variables
 REFN RESTR      29  509.82
 REFN RPOWD     0.0729    0.0586  27999  39316.
 REFN STATS  Cycle 880 There were 28028 observations. Total CHI**2 = 3.9826E+04
CIF AUTHOR    James A. Kaduk
CRS1    PNAM  Na3 C6 H5 O7
CRS1   NATOM   21
CRS1  ABC     7.347052  5.434821 11.034469    Y    5
CRS1  ABCSIG  0.000051  0.000043  0.000073
CRS1  ANGLES  90.00000 103.87970  90.00000
CRS1  ANGSIG    0.0000    0.0006    0.0000
CRS1  AT  1A  C         0.522417  0.381750  0.195777  1.000000C1         2 066
CRS1  AT  1B  0.015748                                                    I XU
CRS1  AT  2A  C         0.692247  0.388003  0.307428  1.000000C2         2 066
CRS1  AT  2B  0.006727                                                    I XU
CRS1  AT  3A  C         0.856728  0.538587  0.286790  1.000000C3         2 066
CRS1  AT  3B  0.006727                                                    I XU
CRS1  AT  4A  C         1.036564  0.464007  0.384179  1.000000C4         2 066
CRS1  AT  4B  0.006727                                                    I XU
CRS1  AT  5A  C         1.202304  0.634695  0.379363  1.000000C5         2 066
CRS1  AT  5B  0.015748                                                    I XU
CRS1  AT  6A  C         0.884758  0.472622  0.154840  1.000000C6         2 066
CRS1  AT  6B  0.015748                                                    I XU
CRS1  AT  7A  H         0.642799  0.466636  0.385481  1.000000H7         2 066
CRS1  AT  7B  0.008745                                                    I  U
CRS1  AT  8A  H         0.740293  0.201946  0.335893  1.000000H8         2 066
CRS1  AT  8B  0.008745                                                    I  U
CRS1  AT  9A  H         1.008312  0.487991  0.476701  1.000000H9         2 066
CRS1  AT  9B  0.008745                                                    I  U
CRS1  AT 10A  H         1.080262  0.287771  0.372248  1.000000H10        2 066
CRS1  AT 10B  0.008745                                                    I  U
CRS1  AT 11A  O         0.471423  0.572903  0.131674  1.000000O11        2 066
CRS1  AT 11B  0.015748                                                    I XU
CRS1  AT 12A  O         0.441290  0.175953  0.178191  1.000000O12        2 066
CRS1  AT 12B  0.015748                                                    I XU
CRS1  AT 13A  O         1.362295  0.561773  0.445656  1.000000O13        2 066
CRS1  AT 13B  0.015748                                                    I XU
CRS1  AT 14A  O         1.179968  0.846584  0.326733  1.000000O14        2 066
CRS1  AT 14B  0.015748                                                    I XU
CRS1  AT 15A  O         0.889545  0.249378  0.128109  1.000000O15        2 066
CRS1  AT 15B  0.015748                                                    I XU
CRS1  AT 16A  O         0.901387  0.650075  0.087501  1.000000O16        2 066
CRS1  AT 16B  0.015748                                                    I XU
CRS1  AT 17A  O         0.807795  0.791651  0.293055  1.000000O17        2 066
CRS1  AT 17B  0.015748                                                    I XU
CRS1  AT 18A  H         0.926012  0.879245  0.292564  1.000000H18        2 066
CRS1  AT 18B  0.020479                                                    I  U
CRS1  AT 19A  NA       -0.135517 -0.536414 -0.109169  1.000000Na19       2 066
CRS1  AT 19B  0.023210                                                    I XU
CRS1  AT 20A  NA       -0.346174 -0.071025  0.076767  1.000000Na20       2 066
CRS1  AT 20B  0.023210                                                    I XU
CRS1  AT 21A  NA        0.507457 -0.092681  0.358774  1.000000Na21       2 066
CRS1  AT 21B  0.023210                                                    I XU
CRS1  CELVOL        427.740          0.004
CRS1  CHMF 1  NA            3.00
CRS1  CHMF 2  C             6.00
CRS1  CHMF 3  H             5.00
CRS1  CHMF 4  O             7.00
CRS1  FMHST1  1
CRS1  FMPCTL   36   28   56   -2   -2   -3   38   30   31
CRS1  OD        0    0    0 NNNN    0    8    0.0000    0.0000    0.0000
CRS1  OD  1A   2  0 -2   2  0  0   2  0  2   4  0 -4   4  0 -2   4  0  0
CRS1  OD  1B    0.1687   -0.0866    0.0440    0.1325   -0.3272   -0.2892
CRS1  OD  1C0.7838E-020.9494E-020.6231E-020.8178E-020.9262E-020.1217E-01
CRS1  OD  2A   4  0  2   4  0  4
CRS1  OD  2B   -0.0860    0.2113
CRS1  OD  2C0.8827E-020.9324E-02
CRS1  SG SYM  P 1 21 1
CRS1  SPAXIS    0    0    1
CRS2    PNAM  UMOGAE, Na3 C6 H5 O7 (H2 O)2
CRS2   NATOM   27
CRS2  ABC    15.705709 12.504460 11.294488    N    5
CRS2  ABCSIG  0.000505  0.000533  0.000764
CRS2  ANGLES  90.00000 103.61140  90.00000
CRS2  ANGSIG    0.0000    0.0045    0.0000
CRS2  AT  1A  C         0.320320  0.267460 -0.120390  1.000000C1         8 000
CRS2  AT  1B  0.025000                                                    I
CRS2  AT  2A  C         0.401380  0.205130 -0.131570  1.000000C2         8 000
CRS2  AT  2B  0.025000                                                    I
CRS2  AT  3A  H         0.384300  0.132000 -0.154200  1.000000H1         8 000
CRS2  AT  3B  0.025000                                                    I
CRS2  AT  4A  H         0.423800  0.236000 -0.197100  1.000000H2         8 000
CRS2  AT  4B  0.025000                                                    I
CRS2  AT  5A  C         0.474540  0.203540 -0.016590  1.000000C3         8 000
CRS2  AT  5B  0.025000                                                    I
CRS2  AT  6A  C         0.549660  0.132050 -0.035890  1.000000C4         8 000
CRS2  AT  6B  0.025000                                                    I
CRS2  AT  7A  H         0.524100  0.068600 -0.079500  1.000000H3         8 000
CRS2  AT  7B  0.025000                                                    I
CRS2  AT  8A  H         0.580200  0.170100 -0.088400  1.000000H4         8 000
CRS2  AT  8B  0.025000                                                    I
CRS2  AT  9A  C         0.617470  0.096050  0.077300  1.000000C5         8 000
CRS2  AT  9B  0.025000                                                    I
CRS2  AT 10A  C         0.511900  0.316120  0.018540  1.000000C6         8 000
CRS2  AT 10B  0.025000                                                    I
CRS2  AT 11A  NA        0.399830  0.496150 -0.101990  1.000000Na1        8 000
CRS2  AT 11B  0.025000                                                    I
CRS2  AT 12A  NA        0.386870  0.327510  0.173980  1.000000Na2        8 000
CRS2  AT 12B  0.025000                                                    I
CRS2  AT 13A  NA        0.312780  0.078270  0.127570  1.000000Na3        8 000
CRS2  AT 13B  0.025000                                                    I
CRS2  AT 14A  O         0.329200  0.345120 -0.047390  1.000000O1         8 000
CRS2  AT 14B  0.025000                                                    I
CRS2  AT 15A  O         0.248060  0.239550 -0.187270  1.000000O2         8 000
CRS2  AT 15B  0.025000                                                    I
CRS2  AT 16A  O         0.690010  0.065770  0.061130  1.000000O3         8 000
CRS2  AT 16B  0.025000                                                    I
CRS2  AT 17A  O         0.595810  0.092560  0.177430  1.000000O4         8 000
CRS2  AT 17B  0.025000                                                    I
CRS2  AT 18A  O         0.526680  0.374530 -0.065650  1.000000O5         8 000
CRS2  AT 18B  0.025000                                                    I
CRS2  AT 19A  O         0.526780  0.343750  0.128010  1.000000O6         8 000
CRS2  AT 19B  0.025000                                                    I
CRS2  AT 20A  O         0.438090  0.160510  0.079070  1.000000O7         8 000
CRS2  AT 20B  0.025000                                                    I
CRS2  AT 21A  H         0.481100  0.139100  0.130000  1.000000H5         8 000
CRS2  AT 21B  0.025000                                                    I
CRS2  AT 22A  O         0.358920  0.519570  0.185500  1.000000O8         8 000
CRS2  AT 22B  0.025000                                                    I
CRS2  AT 23A  H         0.390300  0.557700  0.157000  1.000000H6         8 000
CRS2  AT 23B  0.025000                                                    I
CRS2  AT 24A  H         0.306200  0.534000  0.153000  1.000000H7         8 000
CRS2  AT 24B  0.025000                                                    I
CRS2  AT 25A  O         0.236580 -0.087700  0.131850  1.000000O9         8 000
CRS2  AT 25B  0.025000                                                    I
CRS2  AT 26A  H         0.257800 -0.105000  0.075900  1.000000H8         8 000
CRS2  AT 26B  0.025000                                                    I
CRS2  AT 27A  H         0.242200 -0.131200  0.186400  1.000000H9         8 000
CRS2  AT 27B  0.025000                                                    I
CRS2  CELVOL       2155.842          0.118
CRS2  CHMF 1  NA            3.00
CRS2  CHMF 2  C             6.00
CRS2  CHMF 3  H             9.00
CRS2  CHMF 4  O             9.00
CRS2  OD        0    0    0         0    0    0.0000    0.0000    0.0000
CRS2  SG SYM  C 1 2/c 1
CRS2  SPAXIS    0    0    1
HAP1 1 ZONE     0    0    0    0
HAP1 1EXTPOW    0.00000E+00    N    0
HAP1 1MASSFR    0.8713    0.0002
HAP1 1NAXIS     1
HAP1 1PHSFR      4.4284        Y    0
HAP1 1PRCF      4   21   0.00100    8NNNNNNNNNNNNYYYYYYYYYNNNNNNNNNNNNNNN
HAP1 1PRCF 1   0.156000E+03  -0.126000E+00   0.630000E-01   0.000000E+00
HAP1 1PRCF 2   0.173000E+00   0.000000E+00   0.000000E+00   0.000000E+00
HAP1 1PRCF 3   0.000000E+00   0.110000E-02   0.110000E-02   0.990000E+00
HAP1 1PRCF 4   0.189378E+00   0.103891E+01   0.796336E-01   0.382727E+00
HAP1 1PRCF 5   0.117972E-01   0.156975E+00  -0.500138E-01   0.508927E-01
HAP1 1PRCF 6   0.167021E+00
HAP1 1PRCF 7   0.320547E-02   0.303545E+00   0.509715E-01
HAP1 1PREFO1  1.000000  1.000000  0.000000  0.000000  1.000000   NN    0    0
HAP1 1RADDAM    0.00000E+00    N    0      0.00
HAP2 1 ZONE     0    0    0    0
HAP2 1EXTPOW    0.00000E+00    N    0
HAP2 1MASSFR    0.1287    0.0006
HAP2 1NAXIS     1
HAP2 1PHSFR     0.14346        Y    0
HAP2 1PRCF      4   21   0.00100    5NNNNNNNNNNNNNNNNNNNNNNNNNNNNNNNNNNNN
HAP2 1PRCF 1   0.116300E+01  -0.126000E+00   0.630000E-01   0.000000E+00
HAP2 1PRCF 2   0.173000E+00   0.000000E+00   0.000000E+00   0.000000E+00
HAP2 1PRCF 3   0.000000E+00   0.110000E-02   0.110000E-02   0.900000E+00
HAP2 1PRCF 4   0.369562E-01   0.279858E+00   0.159131E+01   0.382333E-01
HAP2 1PRCF 5   0.159819E+00  -0.298232E+00   0.708986E-01   0.775334E+00
HAP2 1PRCF 6  -0.316474E+00
HAP2 1PREFO1  1.000000  1.000000  0.000000  0.000000  1.000000   NN    0    0
HAP2 1RADDAM    0.00000E+00    N    0      0.00
HST  1  HFIL  c:\zjak01\11bm\11bmb_2541.fxye
HST  1  HNAM  From feb12/11bmb_2541.mda processed @ 12-02-06 14:00
HST  1  IFIL  c:\zjak01\11bm\11bmb_2541.prm
HST  1 BANK     1
HST  1 BIGFO   0.137880E+05
HST  1 CHANS      1501         1     27999 104307866     49492
HST  1 EPHAS    0    0    0    0    0    0    0    0    0    Y    0
HST  1 ICONR 0.4130700    0.0000    0.0000               0.990    0     0.
HST  1 ICONS 0.4130700    0.0000    0.0000               0.990    0     0.
HST  1 INAME  11bm
HST  1 IRAD     0
HST  1 MAXRF 2186
HST  1 NEXC     2
HST  1 NPHAS    1    1    0    0    0    0    0    0    0
HST  1 NREF  3320    0.7980    Y    Y
HST  1 R-FAC 3319   0.06382   9.304865E+04
HST  1 RPOWD    0.0729    0.0586  27999  39316.
HST  1 TRNGE   2.00100  29.99900
HST  1 WREXP    0.0615
HST  1ABSCOR   0.000000E+00   0.000000E+00    N    0
HST  1BAKGD     1    3    Y    5    Y
HST  1BAKGD1   0.100430E+03  -0.277937E+01  -0.974520E+01
HST  1CHI       0.0000
HST  1DETAZM    0.0000
HST  1DFUS      5    8    N
HST  1DFUS 1    1   -0.47460E+01    1.8400    0.0500  YNNO       O
HST  1DFUS 2    1    0.59451E+01    2.4600    0.0500  YNNO       O
HST  1DFUS 3    1    0.22761E+01    1.2300    0.0500  YNNO       O
HST  1DFUS 4    1   -0.32590E+01    3.1100    0.0500  YNNO       O
HST  1DFUS 5    1    0.31844E+01    5.3000    0.0500  YNNO       O
HST  1EXC  1     0.000     2.000
HST  1EXC  2    30.000  1000.000
HST  1EXMNMX   1.00000   1.00000
HST  1FFANS1  NA           0.000     0.000   NN    0
HST  1FFANS2  C            0.000     0.000   NN    0
HST  1FFANS3  H            0.000     0.000   NN    0
HST  1FFANS4  O            0.000     0.000   NN    0
HST  1HSCALE     1.0000        N    0
HST  1I HEAD  11-BM profile SRM 660a (LaB6) fit (Feb 2009)
HST  1I ITYP    0    0.0000  180.0000         1
HST  1INAME   APS11BM
HST  1MNREF     0    1.0000
HST  1ODMNMX   1.00000   1.00000
HST  1OMEGA     0.0000    Y
HST  1PHI       0.0000
HST  1PRCF1     3   19   0.00100
HST  1PRCF11       1.163000      -0.126000       0.063000   0.000000E+00
HST  1PRCF12       0.173000       0.000000       0.001100       0.001100
HST  1PRCF13   0.000000E+00   0.000000E+00   0.000000E+00   0.000000E+00
HST  1PRCF14   0.000000E+00   0.000000E+00   0.000000E+00   0.000000E+00
HST  1PRCF15   0.000000E+00   0.000000E+00   0.000000E+00
HST  1RSP    0.0871 0.0585 0.0554 0.0542 0.0529 0.0527 0.0500 0.0517 0.0574
HST  1RSPA   0.0872 0.0545 0.0512 0.0537 0.0518 0.0523 0.0499 0.0482 0.0584
HST  1RSPTT   2.00  5.11  8.22 11.33 14.44 17.56 20.67 23.78 26.89 30.00
HST  1RSPW   0.1139 0.0768 0.0714 0.0674 0.0666 0.0673 0.0619 0.0648 0.0719
HST  1RSPWA  0.1120 0.0700 0.0628 0.0654 0.0641 0.0660 0.0615 0.0601 0.0785
HST  1TRMNMX   1.00000   1.00000
HST  2  HNAM  Bond angle restraints
HST  2 FACTR    10.0000
HST  2 NANGS   17
HST  2 RMSD    17    3.8257
HST  2AN   1    1    3    109.00      3.00  0001  0002  0003
HST  2AN   2    1    3    109.00      3.00  0003  0004  0005
HST  2AN   3    1    3    109.00      3.00  0002  0003  0004
HST  2AN   4    1    3    109.00      3.00  0002  0003  0011
HST  2AN   5    1    3    109.00      3.00  0002  0003  0006
HST  2AN   6    1    3    109.00      3.00  0011  0003  0004
HST  2AN   7    1    3    109.00      3.00  0011  0003  0006
HST  2AN   8    1    3    109.00      3.00  0004  0003  0006
HST  2AN   9    1    3    120.00      3.00  000B  0001  000C
HST  2AN  10    1    3    120.00      3.00  000B  0001  0002
HST  2AN  11    1    3    120.00      3.00  000C  0001  0002
HST  2AN  12    1    3    120.00      3.00  000F  0006  0010
HST  2AN  13    1    3    120.00      3.00  000F  0006  0003
HST  2AN  14    1    3    120.00      3.00  0010  0006  0003
HST  2AN  15    1    3    120.00      3.00  000D  0005  000E
HST  2AN  16    1    3    120.00      3.00  000D  0005  0004
HST  2AN  17    1    3    120.00      3.00  000E  0005  0004
HST  3  HNAM  Bond distance restraints
HST  3 FACTR    10.0000
HST  3 NBNDS   12
HST  3 RMSD    12    0.0177
HST  3BD0001  1    1    2  1  0  0  0  0 1.510 0.010
HST  3BD0002  1    4    5  1  0  0  0  0 1.510 0.010
HST  3BD0003  1    3    6  1  0  0  0  0 1.550 0.010
HST  3BD0004  1    3   17  1  0  0  0  0 1.420 0.020
HST  3BD0005  1    2    3  1  0  0  0  0 1.540 0.010
HST  3BD0006  1    3    4  1  0  0  0  0 1.540 0.010
HST  3BD0007  1    1   11  1  0  0  0  0 1.270 0.020
HST  3BD0008  1    1   12  1  0  0  0  0 1.270 0.020
HST  3BD0009  1    6   15  1  0  0  0  0 1.270 0.020
HST  3BD000A  1    6   16  1  0  0  0  0 1.270 0.020
HST  3BD000B  1    5   13  1  0  0  0  0 1.270 0.020
HST  3BD000C  1    5   14  1  0  0  0  0 1.270 0.020
LEQV HOLD1 1  1  1Y
LNCN   1   1  1  2UISO  1.00001  3UISO  1.00001  4UISO  1.00001  7UISO  1.3000
LNCN   1   2  1  8UISO  1.30001  9UISO  1.30001 10UISO  1.3000
LNCN   2   1  1  1UISO  1.00001  5UISO  1.00001  6UISO  1.00001 11UISO  1.0000
LNCN   2   2  1 12UISO  1.00001 13UISO  1.00001 14UISO  1.00001 15UISO  1.0000
LNCN   2   3  1 16UISO  1.00001 17UISO  1.00001 18UISO  1.3000
LNCN   3   1  1 19UISO  1.00001 20UISO  1.00001 21UISO  1.0000
ZZZZZZZZZZZZ  Last EXP file record
;
data_Na3Citrate_DFT
_database_code_depnum_ccdc_archive 'CCDC 1478188'
_audit_creation_method     'Materials Studio'
_chemical_formula_iupac     'Na3 C6 H5 O7'
_chemical_formula_weight     258.07
_symmetry_cell_setting     monoclinic
_symmetry_space_group_name_H-M     'P21'
loop_
    _symmetry_equiv_pos_as_xyz
    x,y,z
    -x,y+1/2,-z
_cell_length_a     7.3471
_cell_length_b     5.4348
_cell_length_c     11.0345
_cell_angle_alpha     90.0000
_cell_angle_beta     103.8797
_cell_angle_gamma     90.0000
_cell_volume     427.719
_cell_formula_units_Z     2
_cell_measurement_temperature     300
_diffrn_radiation_type     none
_diffrn_radiation_wavelength     1.5418
_diffrn_measurement_device_type     'density functional calculation'
loop_
    _atom_site_type_symbol
    _atom_site_label
    _atom_site_fract_x
    _atom_site_fract_y
    _atom_site_fract_z
    _atom_site_U_iso_or_equiv
    _atom_site_adp_type
    _atom_site_occupancy
    C C1 0.52139 0.36379 0.19408 0.01570 Uiso 1.00
    C C2 0.68978 0.38591 0.30743 0.00670 Uiso 1.00
    C C3 0.85441 0.53721 0.28438 0.00670 Uiso 1.00
    C C4 1.03620 0.47678 0.38367 0.00670 Uiso 1.00
    C C5 1.20386 0.64379 0.38297 0.01570 Uiso 1.00
    C C6 0.88406 0.47193 0.15320 0.01570 Uiso 1.00
    H H7 0.64280 0.46663 0.38548 0.00870 Uiso 1.00
    H H8 0.74029 0.20195 0.33589 0.00870 Uiso 1.00
    H H9 1.00831 0.48799 0.47670 0.00870 Uiso 1.00
    H H10 1.08026 0.28777 0.37225 0.00870 Uiso 1.00
    O O11 0.47255 0.54929 0.12466 0.01570 Uiso 1.00
    O O12 0.44290 0.15314 0.17676 0.01570 Uiso 1.00
    O O13 1.36310 0.57603 0.44517 0.01570 Uiso 1.00
    O O14 1.17738 0.84623 0.32240 0.01570 Uiso 1.00
    O O15 0.88375 0.24614 0.12627 0.01570 Uiso 1.00
    O O16 0.90355 0.64680 0.08168 0.01570 Uiso 1.00
    O O17 0.80788 0.79240 0.29212 0.01570 Uiso 1.00
    H H18 0.92601 0.87924 0.29256 0.02050 Uiso 1.00
    Na Na19 -0.12326 0.46644 -0.11139 0.02321 Uiso 1.00
    Na Na20 -0.35267 -0.09861 0.07904 0.02321 Uiso 1.00
    Na Na21 0.50371 -0.08736 0.36215 0.02321 Uiso 1.00
loop_
    _geom_bond_atom_site_label_1
    _geom_bond_atom_site_label_2
    _geom_bond_site_symmetry_2
    _geom_bond_distance
    C1 C2 . 1.539
    C1 O11 . 1.265
    C1 O12 . 1.276
    C2 C3 . 1.533
    C2 H7 . 1.094
    C2 H8 . 1.086
    C3 C4 . 1.546
    C3 C6 . 1.556
    C3 O17 . 1.436
    C4 C5 . 1.532
    C4 H9 . 1.096
    C4 H10 . 1.093
    C5 O13 . 1.261
    C5 O14 . 1.278
    C6 O15 . 1.262
    C6 O16 . 1.265
    O17 H18 . 0.987
loop_
    _geom_hbond_atom_site_label_D
    _geom_hbond_atom_site_label_H
    _geom_hbond_atom_site_label_A
    _geom_hbond_site_symmetry_A
    _geom_hbond_distance_DH
    _geom_hbond_distance_HA
    _geom_hbond_distance_DA
    _geom_hbond_angle_DHA
    O17 H18 O14 . 0.987 1.805 2.671 144.0
    C2 H8 O17 1_545 1.086 2.356 3.355 152.2
data_NA3CITRATE_overall
loop_
    _pd_block_diffractogram_id
    2016-03-01T14:24|NA3CITRATE_H_01|James_A._Kaduk|11bm
_refine_ls_matrix_type     full
_refine_ls_goodness_of_fit_all     1.19
_refine_ls_number_parameters     73
_refine_ls_number_restraints     29
_refine_ls_shift/su_max     0.05
_refine_ls_shift/su_mean     0.00
_computing_data_collection
;
<i>DIFFRAC</i> (Bruker, 2009)
;
_computing_data_reduction
;
<i>PowDLL</i> (Kourkoumelis, 2013)
;
_computing_structure_solution
;
<i>FOX</i> (Favre-Nicolin & \<Cern\'y, 2002)
;
_computing_structure_refinement
;
GSAS (Larson & Von Dreele, 2004) and
<i>EXPGUI</i> (Toby, 2001)
;
_computing_molecular_graphics
;
DIAMOND (Brandenburg, 2006)
;
_computing_publication_material
;
publCIF (Westrip, 2010)
;
loop_
    _pd_phase_block_id
    2016-03-01T14:24|NA3CITRATE_phase1|James_A._Kaduk||
    2016-03-01T14:24|NA3CITRATE_phase2|James_A._Kaduk||
data_Na3Citrate_phase_1
_database_code_depnum_ccdc_archive 'CCDC 1478190'
loop_
    _pd_block_diffractogram_id
    2016-03-01T14:24|NA3CITRATE_H_01|James_A._Kaduk|11bm
_pd_block_id     2016-03-01T14:24|NA3CITRATE_phase1|James_A._Kaduk||
_chemical_name_systematic
;
Trisodium citrate
;
_chemical_name_common     'trisodium citrate'
_chemical_formula_moiety     'Na3 C6 H5 O7'
_chemical_formula_sum     "C6 H5 Na3 O7"
_chemical_formula_structural     ?
_chemical_formula_analytical     ?
_chemical_formula_iupac     'Na3 (C6 H5 O7)'
_chemical_formula_weight     258.07
_chemical_melting_point     ?
_symmetry_cell_setting     monoclinic
_symmetry_space_group_name_H-M     "P 1 21 1"
_symmetry_space_group_name_Hall     'P 2yb'
loop_
    _symmetry_equiv_pos_site_id
    _symmetry_equiv_pos_as_xyz
    1 +x,+y,+z
    2 -x,+y+1/2,-z
_cell_length_a     7.34705(5)
_cell_length_b     5.43482(4)
_cell_length_c     11.03447(7)
_cell_angle_alpha     90.0
_cell_angle_beta     103.8797(6)
_cell_angle_gamma     90.0
_cell_volume     427.740(4)
_cell_formula_units_Z     2
_cell_measurement_temperature     293
_cell_special_details     ?
_exptl_crystal_density_diffrn     ?
_exptl_crystal_density_meas     ?
_exptl_crystal_density_method     ?
_exptl_crystal_F_000     ?
_pd_char_particle_morphology     ?
_exptl_absorpt_coefficient_mu     0.021
loop_
    _atom_type_symbol
    _atom_type_number_in_cell
    Na 6.0
    C 12.0
    H 10.0
    O 14.0
_computing_structure_solution     ?
_pd_phase_name     "Na3 C6 H5 O7"
_pd_proc_2theta_range_min     0.5
_pd_proc_2theta_range_max     50.0
_pd_proc_2theta_range_inc     0.001
loop_
    _atom_site_type_symbol
    _atom_site_label
    _atom_site_fract_x
    _atom_site_fract_y
    _atom_site_fract_z
    _atom_site_U_iso_or_equiv
    _atom_site_thermal_displace_type
    _atom_site_occupancy
    _atom_site_symmetry_multiplicity
    C C1 0.5224(5) 0.38175 0.1958(4) 0.0157(4) Uiso 1.0 2
    C C2 0.6922(5) 0.3880(11) 0.3074(3)   0.0067(9) Uiso 1.0 2
    C C3 0.8567(5) 0.5386(10) 0.2868(3)   0.0067(9) Uiso 1.0 2
    C C4 1.0366(5) 0.4640(10) 0.3842(4)   0.0067(9) Uiso 1.0 2
    C C5 1.2023(5) 0.6347(10) 0.3794(4) 0.0157(4) Uiso 1.0 2
    C C6 0.8848(6) 0.4726(10) 0.1548(4) 0.0157(4) Uiso 1.0 2
    H H7 0.6428 0.46664 0.38548 0.0087(11) Uiso 1.0 2
    H H8 0.74029 0.20195 0.33589 0.0087(11) Uiso 1.0 2
    H H9 1.00831 0.48799 0.4767 0.0087(11) Uiso 1.0 2
    H H10 1.08026 0.28777 0.37225 0.0087(11) Uiso 1.0 2
    O O11 0.4714(5) 0.5729(8) 0.1317(3)   0.0157(4) Uiso 1.0 2
    O O12 0.4413(5) 0.1760(8) 0.1782(3)   0.0157(4) Uiso 1.0 2
    O O13 1.3623(4) 0.5618(9) 0.4457(3)   0.0157(4) Uiso 1.0 2
    O O14 1.1800(4) 0.8466(10) 0.3267(3)   0.0157(4) Uiso 1.0 2
    O O15 0.8895(5) 0.2494(9) 0.1281(3)   0.0157(4) Uiso 1.0 2
    O O16 0.9014(5) 0.6501(10) 0.0875(3)   0.0157(4) Uiso 1.0 2
    O O17 0.8078(4) 0.7917(8) 0.2931(3)   0.0157(4) Uiso 1.0 2
    H H18 0.92601 0.87924 0.29256 0.0205(5) Uiso 1.0 2
    Na Na19 -0.1355(3)   -0.5364(7) -0.10917(18) 0.0232(4)   Uiso 1.0 2
    Na Na20 -0.3462(3)   -0.0710(8) 0.07677(18) 0.0232(4)   Uiso 1.0 2
    Na Na21 0.5075(3)   -0.0927(8) 0.35877(15) 0.0232(4)   Uiso 1.0 2
_geom_special_details     ?
loop_
    _geom_bond_atom_site_label_1
    _geom_bond_atom_site_label_2
    _geom_bond_site_symmetry_1
    _geom_bond_site_symmetry_2
    _geom_bond_distance
    _geom_bond_publ_flag
    C1 C2 . 1_555 1.529(3)   n
    C1 O11 . 1_555 1.262(4) n
    C1 O12 . 1_555 1.260(4) n
    C2 C1 . 1_555 1.529(3)   n
    C2 C3 . 1_555 1.521(3)   n
    C2 H7 . 1_555 1.098(4) n
    C2 H8 . 1_555 1.092(6) n
    C3 C2 . 1_555 1.521(3)   n
    C3 C4 . 1_555 1.544(3)   n
    C3 C6 . 1_555 1.560(3)   n
    C3 O17 . 1_555 1.427(4) n
    C4 C3 . 1_555 1.544(3)   n
    C4 C5 . 1_555 1.542(3)   n
    C4 H9 . 1_555 1.097(4) n
    C4 H10 . 1_555 1.029(5) n
    C5 C4 . 1_555 1.542(3)   n
    C5 O13 . 1_555 1.289(4) n
    C5 O14 . 1_555 1.282(4) n
    C6 C3 . 1_555 1.560(3)   n
    C6 O15 . 1_555 1.251(4) n
    C6 O16 . 1_555 1.241(4) n
    H7 C2 . 1_555 1.098(4) n
    H8 C2 . 1_555 1.092(6) n
    H9 C4 . 1_555 1.097(4) n
    H10 C4 . 1_555 1.029(5) n
    O11 C1 . 1_555 1.262(4) n
    O11 Na20 . 1_665 2.509(4) n
    O11 Na20 . 2_555 2.394(4) n
    O12 C1 . 1_555 1.260(4) n
    O12 Na19 . 2_555 2.478(4)   n
    O12 Na20 . 1_655 2.516(4) n
    O12 Na21 . 1_555 2.424(4) n
    O13 C5 . 1_555 1.289(4) n
    O13 Na21 . 1_665 2.465(4) n
    O13 Na21 . 2_756 2.299(4) n
    O14 C5 . 1_555 1.282(4) n
    O14 Na19 . 2_665 2.429(3)   n
    O14 Na21 . 1_665 2.370(3)   n
    O15 C6 . 1_555 1.251(4) n
    O15 Na19 . 2_655 2.430(4) n
    O15 Na20 . 1_655 2.425(4) n
    O16 C6 . 1_555 1.241(4) n
    O16 Na19 . 1_665 2.351(3)   n
    O16 Na19 . 2_665 2.392(4) n
    O16 Na20 . 1_665 2.349(4) n
    O17 C3 . 1_555 1.427(4) n
    O17 H18 . 1_555 0.992(3)   n
    O17 Na20 . 1_665 2.497(4) n
    O17 Na21 . 1_565 2.561(4) n
    H18 O17 . 1_555 0.992(3)   n
    Na19 O12 . 2_545 2.478(4)   n
    Na19 O14 . 2_635 2.429(3)   n
    Na19 O15 . 2_645 2.430(4) n
    Na19 O16 . 1_445 2.351(3)   n
    Na19 O16 . 2_635 2.392(4) n
    Na20 O11 . 1_445 2.509(4) n
    Na20 O11 . 2_545 2.394(4) n
    Na20 O12 . 1_455 2.516(4) n
    Na20 O15 . 1_455 2.425(4) n
    Na20 O16 . 1_445 2.349(4) n
    Na20 O17 . 1_445 2.497(4) n
    Na21 O12 . 1_555 2.424(4) n
    Na21 O13 . 1_445 2.465(4) n
    Na21 O13 . 2_746 2.299(4) n
    Na21 O14 . 1_445 2.370(3)   n
    Na21 O17 . 1_545 2.561(4) n
loop_
    _geom_angle_atom_site_label_1
    _geom_angle_atom_site_label_2
    _geom_angle_atom_site_label_3
    _geom_angle_site_symmetry_1
    _geom_angle_site_symmetry_2
    _geom_angle_site_symmetry_3
    _geom_angle
    _geom_angle_publ_flag
    C2 C1 O11 1_555 . 1_555 120.6(4) n
    C2 C1 O12 1_555 . 1_555 114.1(4) n
    O11 C1 O12 1_555 . 1_555 125.3(4) n
    C1 C2 C3 1_555 . 1_555 114.5(3)   n
    C1 C2 H7 1_555 . 1_555 106.3(3)   n
    C1 C2 H8 1_555 . 1_555 110.9(4) n
    C3 C2 H7 1_555 . 1_555 109.4(4) n
    C3 C2 H8 1_555 . 1_555 109.1(3)   n
    H7 C2 H8 1_555 . 1_555 106.2(3)   n
    C2 C3 C4 1_555 . 1_555 109.4(3)   n
    C2 C3 C6 1_555 . 1_555 107.7(3)   n
    C2 C3 O17 1_555 . 1_555 107.0(3)   n
    C4 C3 C6 1_555 . 1_555 107.9(3)   n
    C4 C3 O17 1_555 . 1_555 113.8(3)   n
    C6 C3 O17 1_555 . 1_555 111.0(3)   n
    C3 C4 C5 1_555 . 1_555 111.7(3)   n
    C3 C4 H9 1_555 . 1_555 107.2(3)   n
    C3 C4 H10 1_555 . 1_555 113.4(4)   n
    C5 C4 H9 1_555 . 1_555 106.7(4) n
    C5 C4 H10 1_555 . 1_555 106.4(4) n
    H9 C4 H10 1_555 . 1_555 111.4(4) n
    C4 C5 O13 1_555 . 1_555 114.6(4) n
    C4 C5 O14 1_555 . 1_555 122.7(4) n
    O13 C5 O14 1_555 . 1_555 122.2(4) n
    C3 C6 O15 1_555 . 1_555 117.4(4) n
    C3 C6 O16 1_555 . 1_555 115.7(3)   n
    O15 C6 O16 1_555 . 1_555 126.9(4) n
    C2 H7 Na21 1_555 . 1_565 117.5(3)   n
    C2 H8 Na21 1_555 . 1_555 117.30(18) n
    C1 O11 Na20 1_555 . 1_665 131.8(3)   n
    C1 O11 Na20 1_555 . 2_555 105.3(3)   n
    Na20 O11 Na20 1_665 . 2_555 97.15(12) n
    C1 O12 Na19 1_555 . 2_555 145.2(3)   n
    C1 O12 Na20 1_555 . 1_655 102.8(3)   n
    C1 O12 Na21 1_555 . 1_555 114.5(3)   n
    Na19 O12 Na20 2_555 . 1_655 103.21(13) n
    Na19 O12 Na21 2_555 . 1_555 87.73(12) n
    Na20 O12 Na21 1_655 . 1_555 91.19(13) n
    C5 O13 Na21 1_555 . 1_665 88.0(3)   n
    C5 O13 Na21 1_555 . 2_756 139.7(3)   n
    Na21 O13 Na21 1_665 . 2_756 121.45(13) n
    C5 O14 Na19 1_555 . 2_665 130.9(4) n
    C5 O14 Na21 1_555 . 1_665 92.4(2)   n
    Na19 O14 Na21 2_665 . 1_665 90.11(11) n
    C6 O15 Na19 1_555 . 2_655 134.7(4) n
    C6 O15 Na20 1_555 . 1_655 133.8(4) n
    Na19 O15 Na20 2_655 . 1_655 91.44(12) n
    C6 O16 Na19 1_555 . 1_665 102.2(3)   n
    C6 O16 Na19 1_555 . 2_665 131.7(3)   n
    C6 O16 Na20 1_555 . 1_665 110.2(3)   n
    Na19 O16 Na19 1_665 . 2_665 108.68(13) n
    Na19 O16 Na20 1_665 . 1_665 108.37(18) n
    Na19 O16 Na20 2_665 . 1_665 94.30(16) n
    C3 O17 H18 1_555 . 1_555 103.4(3)   n
    C3 O17 Na20 1_555 . 1_665 107.7(2)   n
    C3 O17 Na21 1_555 . 1_565 119.6(3)   n
    H18 O17 Na20 1_555 . 1_665 92.7(2)   n
    H18 O17 Na21 1_555 . 1_565 134.4(3)   n
    Na20 O17 Na21 1_665 . 1_565 88.49(12) n
    O12 Na19 O14 2_545 . 2_635 85.47(12) n
    O12 Na19 O15 2_545 . 2_645 108.30(14) n
    O12 Na19 O16 2_545 . 1_445 88.75(14) n
    O12 Na19 O16 2_545 . 2_635 160.03(14) n
    O14 Na19 O15 2_635 . 2_645 90.50(12) n
    O14 Na19 O16 2_635 . 1_445 169.63(18) n
    O14 Na19 O16 2_635 . 2_635 80.52(13) n
    O15 Na19 O16 2_645 . 1_445 83.13(14) n
    O15 Na19 O16 2_645 . 2_635 86.11(13) n
    O16 Na19 O16 1_445 . 2_635 107.09(11) n
    O11 Na20 O11 1_445 . 2_545 112.30(11) n
    O11 Na20 O12 1_445 . 1_455 83.09(12) n
    O11 Na20 O15 1_445 . 1_455 152.88(15) n
    O11 Na20 O16 1_445 . 1_445 86.68(13) n
    O11 Na20 O17 1_445 . 1_445 71.61(12) n
    O11 Na20 O12 2_545 . 1_455 96.69(13) n
    O11 Na20 O15 2_545 . 1_455 94.48(13) n
    O11 Na20 O16 2_545 . 1_445 111.95(14) n
    O11 Na20 O17 2_545 . 1_445 175.68(13) n
    O12 Na20 O15 1_455 . 1_455 89.86(13) n
    O12 Na20 O16 1_455 . 1_445 151.35(15) n
    O12 Na20 O17 1_455 . 1_445 85.50(13) n
    O15 Na20 O16 1_455 . 1_445 87.17(12) n
    O15 Na20 O17 1_455 . 1_445 81.78(12) n
    O16 Na20 O17 1_445 . 1_445 65.87(12) n
    O12 Na21 O13 1_555 . 1_445 139.35(12) n
    O12 Na21 O13 1_555 . 2_746 120.53(15) n
    O12 Na21 O14 1_555 . 1_445 88.00(12) n
    O12 Na21 O17 1_555 . 1_545 86.08(13) n
    O13 Na21 O13 1_445 . 2_746 91.98(9) n
    O13 Na21 O14 1_445 . 1_445 55.47(10) n
    O13 Na21 O17 1_445 . 1_545 113.94(16) n
    O13 Na21 O14 2_746 . 1_445 111.71(13) n
    O13 Na21 O17 2_746 . 1_545 99.35(12) n
    O14 Na21 O17 1_445 . 1_545 146.79(15) n
data_Na3Citrate_phase_2
_database_code_depnum_ccdc_archive 'CCDC 1478189'
loop_
    _pd_block_diffractogram_id
    2016-03-01T14:24|NA3CITRATE_H_01|James_A._Kaduk|11bm
_pd_block_id     2016-03-01T14:24|NA3CITRATE_phase2|James_A._Kaduk||
_chemical_name_systematic     ?
_chemical_name_common     ?
_chemical_formula_moiety     ?
_chemical_formula_sum     'C6 H5 O7 (H2O)2'
_chemical_formula_structural     ?
_chemical_formula_analytical     ?
_chemical_formula_weight     98.03
_chemical_melting_point     ?
_symmetry_cell_setting     monoclinic
_symmetry_space_group_name_H-M     "C 1 2/c 1"
_symmetry_space_group_name_Hall     ?
loop_
    _symmetry_equiv_pos_site_id
    _symmetry_equiv_pos_as_xyz
    1 +x,+y,+z
    2 -x,+y,-z+1/2
    -1 -x,-y,-z
    -2 +x,-y,+z+1/2
    101 +x+1/2,+y+1/2,+z
    102 -x+1/2,+y+1/2,-z+1/2
    -101 -x+1/2,-y+1/2,-z
    -102 +x+1/2,-y+1/2,+z+1/2
_cell_length_a     15.7057(5)
_cell_length_b     12.5045(5)
_cell_length_c     11.2945(8)
_cell_angle_alpha     90.0
_cell_angle_beta     103.611(4)
_cell_angle_gamma     90.0
_cell_volume     2155.84(12)
_cell_formula_units_Z     2
_cell_measurement_temperature     293
_cell_special_details     ?
_exptl_crystal_density_diffrn     ?
_exptl_crystal_density_meas     ?
_exptl_crystal_density_method     ?
_exptl_crystal_F_000     ?
_pd_char_particle_morphology     ?
_exptl_absorpt_coefficient_mu     0.02
loop_
    _atom_type_symbol
    _atom_type_number_in_cell
    Na 24.0
    C 48.0
    H 72.0
    O 72.0
_computing_structure_solution     ?
_pd_phase_name     "UMOGAE, Na3 C6 H5 O7 (H2 O)2"
loop_
    _atom_site_type_symbol
    _atom_site_label
    _atom_site_fract_x
    _atom_site_fract_y
    _atom_site_fract_z
    _atom_site_U_iso_or_equiv
    _atom_site_thermal_displace_type
    _atom_site_occupancy
    _atom_site_symmetry_multiplicity
    C C1 0.32032 0.26746 -0.12039 0.025 Uiso 1.0 8
    C C2 0.40138 0.20513 -0.13157 0.025 Uiso 1.0 8
    H H1 0.3843 0.132 -0.1542 0.025 Uiso 1.0 8
    H H2 0.4238 0.236 -0.1971 0.025 Uiso 1.0 8
    C C3 0.47454 0.20354 -0.01659 0.025 Uiso 1.0 8
    C C4 0.54966 0.13205 -0.03589 0.025 Uiso 1.0 8
    H H3 0.5241 0.0686 -0.0795 0.025 Uiso 1.0 8
    H H4 0.5802 0.1701 -0.0884 0.025 Uiso 1.0 8
    C C5 0.61747 0.09605 0.0773 0.025 Uiso 1.0 8
    C C6 0.5119 0.31612 0.01854 0.025 Uiso 1.0 8
    Na Na1 0.39983 0.49615 -0.10199 0.025 Uiso 1.0 8
    Na Na2 0.38687 0.32751 0.17398 0.025 Uiso 1.0 8
    Na Na3 0.31278 0.07827 0.12757 0.025 Uiso 1.0 8
    O O1 0.3292 0.34512 -0.04739 0.025 Uiso 1.0 8
    O O2 0.24806 0.23955 -0.18727 0.025 Uiso 1.0 8
    O O3 0.69001 0.06577 0.06113 0.025 Uiso 1.0 8
    O O4 0.59581 0.09256 0.17743 0.025 Uiso 1.0 8
    O O5 0.52668 0.37453 -0.06565 0.025 Uiso 1.0 8
    O O6 0.52678 0.34375 0.12801 0.025 Uiso 1.0 8
    O O7 0.43809 0.16051 0.07907 0.025 Uiso 1.0 8
    H H5 0.4811 0.1391 0.13 0.025 Uiso 1.0 8
    O O8 0.35892 0.51957 0.1855 0.025 Uiso 1.0 8
    H H6 0.3903 0.5577 0.157 0.025 Uiso 1.0 8
    H H7 0.3062 0.534 0.153 0.025 Uiso 1.0 8
    O O9 0.23658 -0.0877 0.13185 0.025 Uiso 1.0 8
    H H8 0.2578 -0.105 0.0759 0.025 Uiso 1.0 8
    H H9 0.2422 -0.1312 0.1864 0.025 Uiso 1.0 8
_geom_special_details     ?
loop_
    _geom_bond_atom_site_label_1
    _geom_bond_atom_site_label_2
    _geom_bond_site_symmetry_1
    _geom_bond_site_symmetry_2
    _geom_bond_distance
    _geom_bond_publ_flag
    C1 C2 . 1_555 1.52311(4) n
    C1 O1 . 1_555 1.26022(5) n
    C1 O2 . 1_555 1.25574(6) n
    C2 C1 . 1_555 1.52311(4) n
    C2 H1 . 1_555 0.97017(4) n
    C2 H2 . 1_555 0.97131(5) n
    C2 C3 . 1_555 1.51816(10) n
    H1 C2 . 1_555 0.97017(4) n
    H1 H2 . 1_555 1.56599(5) n
    H2 C2 . 1_555 0.97131(5) n
    H2 H1 . 1_555 1.56599(5) n
    C3 C2 . 1_555 1.51816(10) n
    C3 C4 . 1_555 1.53612(4) n
    C3 C6 . 1_555 1.54075(6) n
    C3 O7 . 1_555 1.44073(7) n
    C4 C3 . 1_555 1.53612(4) n
    C4 H3 . 1_555 0.96963(3)   n
    C4 H4 . 1_555 0.97061(4) n
    C4 C5 . 1_555 1.52657(9) n
    H3 C4 . 1_555 0.96963(3)   n
    H3 H4 . 1_555 1.56173(5) n
    H4 C4 . 1_555 0.97061(4) n
    H4 H3 . 1_555 1.56173(5) n
    C5 C4 . 1_555 1.52657(9) n
    C5 O3 . 1_555 1.25405(4) n
    C5 O4 . 1_555 1.25606(8) n
    C6 C3 . 1_555 1.54075(6) n
    C6 O5 . 1_555 1.26310(6) n
    C6 O6 . 1_555 1.25167(8) n
    Na1 O1 . 1_555 2.34508(7) n
    Na1 O5 . 1_555 2.46283(7) n
    Na1 O5 . -1_665 2.55020(11) n
    Na1 O6 . -1_665 2.36268(8) n
    Na1 O8 . -2_564 2.34234(16) n
    Na1 O9 . -101_445 2.38205(7) n
    Na2 O1 . 1_555 2.46055(17) n
    Na2 O2 . -101_445 2.31653(7) n
    Na2 O6 . 1_555 2.38250(8) n
    Na2 O6 . 2_655 2.33549(16) n
    Na2 O7 . 1_555 2.56181(9) n
    Na2 O8 . 1_555 2.45035(10) n
    Na3 O1 . -101_445 2.39995(9) n
    Na3 O2 . -101_445 2.61926(9) n
    Na3 O3 . -1_655 2.78287(12) n
    Na3 O4 . 2_655 2.33570(16) n
    Na3 O7 . 1_555 2.39549(7) n
    Na3 O9 . 1_555 2.40187(8) n
    O1 C1 . 1_555 1.26022(5) n
    O1 Na1 . 1_555 2.34508(7) n
    O1 Na2 . 1_555 2.46055(17) n
    O1 Na3 . -101_445 2.39995(9) n
    O2 C1 . 1_555 1.25574(6) n
    O2 Na2 . -101_445 2.31653(7) n
    O2 Na3 . -101_445 2.61926(9) n
    O3 C5 . 1_555 1.25405(4) n
    O3 Na3 . -1_655 2.78287(12) n
    O4 C5 . 1_555 1.25606(8) n
    O4 Na3 . 2_655 2.33570(16) n
    O5 C6 . 1_555 1.26310(6) n
    O5 Na1 . 1_555 2.46283(7) n
    O5 Na1 . -1_665 2.55020(11) n
    O6 C6 . 1_555 1.25167(8) n
    O6 Na1 . -1_665 2.36268(8) n
    O6 Na2 . 1_555 2.38250(8) n
    O6 Na2 . 2_655 2.33549(16) n
    O7 C3 . 1_555 1.44073(7) n
    O7 Na2 . 1_555 2.56181(9) n
    O7 Na3 . 1_555 2.39549(7) n
    O7 H5 . 1_555 0.82218(4) n
    H5 O7 . 1_555 0.82218(4) n
    O8 Na1 . -2_565 2.34234(16) n
    O8 Na2 . 1_555 2.45035(10) n
    O8 H6 . 1_555 0.80530(3)   n
    O8 H7 . 1_555 0.84252(4) n
    H6 O8 . 1_555 0.80530(3)   n
    H7 O8 . 1_555 0.84252(4) n
    O9 Na1 . -101_445 2.38205(7) n
    O9 Na3 . 1_555 2.40187(8) n
    O9 H8 . 1_555 0.81014(4) n
    O9 H9 . 1_555 0.81097(3)   n
    H8 O9 . 1_555 0.81014(4) n
    H8 H9 . 1_555 1.36707(8) n
    H9 O9 . 1_555 0.81097(3)   n
loop_
    _geom_angle_atom_site_label_1
    _geom_angle_atom_site_label_2
    _geom_angle_atom_site_label_3
    _geom_angle_site_symmetry_1
    _geom_angle_site_symmetry_2
    _geom_angle_site_symmetry_3
    _geom_angle
    _geom_angle_publ_flag
    C2 C1 O1 1_555 . 1_555 118.855(3)   n
    C2 C1 O2 1_555 . 1_555 117.557(3)   n
    O1 C1 O2 1_555 . 1_555 123.567(2)   n
    C1 C2 H1 1_555 . 1_555 108.632(2)   n
    C1 C2 H2 1_555 . 1_555 108.650(3)   n
    C1 C2 C3 1_555 . 1_555 114.514(3)   n
    H1 C2 H2 1_555 . 1_555 107.529(3)   n
    H1 C2 C3 1_555 . 1_555 108.6447(14) n
    H2 C2 C3 1_555 . 1_555 108.656(4) n
    C2 C3 C4 1_555 . 1_555 109.767(3)   n
    C2 C3 C6 1_555 . 1_555 111.9638(16) n
    C2 C3 O7 1_555 . 1_555 106.981(4) n
    C4 C3 C6 1_555 . 1_555 108.035(3)   n
    C4 C3 O7 1_555 . 1_555 110.065(3)   n
    C6 C3 O7 1_555 . 1_555 110.033(3)   n
    C3 C4 H3 1_555 . 1_555 107.956(3)   n
    C3 C4 H4 1_555 . 1_555 107.935(3)   n
    C3 C4 C5 1_555 . 1_555 117.421(3)   n
    H3 C4 H4 1_555 . 1_555 107.204(4) n
    H3 C4 C5 1_555 . 1_555 107.936(3)   n
    H4 C4 C5 1_555 . 1_555 107.973(3)   n
    C4 C5 O3 1_555 . 1_555 116.471(4) n
    C4 C5 O4 1_555 . 1_555 118.742(4) n
    O3 C5 O4 1_555 . 1_555 124.644(4)   n
    C3 C6 Na1 1_555 . -1_665 171.7217(3)   n
    C3 C6 O5 1_555 . 1_555 117.438(3)   n
    C3 C6 O6 1_555 . 1_555 118.5445(15) n
    O5 C6 O6 1_555 . 1_555 124.011(3)   n
    O1 Na1 O5 1_555 . 1_555 82.707(3)   n
    O1 Na1 O5 1_555 . -1_665 118.350(4) n
    O1 Na1 O6 1_555 . -1_665 171.8454(5) n
    O1 Na1 O8 1_555 . -2_565 99.742(3)   n
    O1 Na1 O9 1_555 . -101_555 87.646(3)   n
    O5 Na1 O5 1_555 . -1_665 93.485(4) n
    O5 Na1 O6 1_555 . -1_665 98.324(3)   n
    O5 Na1 O8 1_555 . -2_565 97.759(4) n
    O5 Na1 O9 1_555 . -101_555 170.2946(2)   n
    O5 Na1 O6 -1_665 . -1_665 53.577(3)   n
    O5 Na1 O8 -1_665 . -2_565 141.360(2)   n
    O5 Na1 O9 -1_665 . -101_555 92.018(4) n
    O6 Na1 O8 -1_665 . -2_565 88.158(3)   n
    O6 Na1 O9 -1_665 . -101_555 91.377(3)   n
    O8 Na1 O9 -2_565 . -101_555 82.794(4) n
    O1 Na2 O2 1_555 . -101_555 88.547(4) n
    O1 Na2 O6 1_555 . 1_555 84.765(4) n
    O1 Na2 O6 1_555 . 2_655 163.1753(13) n
    O1 Na2 O7 1_555 . 1_555 74.009(3)   n
    O1 Na2 O8 1_555 . 1_555 86.4762(11) n
    O2 Na2 O6 -101_555 . 1_555 161.7469(8) n
    O2 Na2 O6 -101_555 . 2_655 107.659(4) n
    O2 Na2 O7 -101_555 . 1_555 96.556(3)   n
    O2 Na2 O8 -101_555 . 1_555 99.9795(16) n
    O6 Na2 O6 1_555 . 2_655 81.011(4) n
    O6 Na2 O7 1_555 . 1_555 65.276(2)   n
    O6 Na2 O8 1_555 . 1_555 96.5444(9) n
    O6 Na2 O7 2_655 . 1_555 107.626(2)   n
    O6 Na2 O8 2_655 . 1_555 86.2643(9) n
    O7 Na2 O8 1_555 . 1_555 154.0227(14) n
    O1 Na3 O2 -101_555 . -101_555 52.202(2)   n
    O1 Na3 O3 -101_555 . -1_655 97.099(4) n
    O1 Na3 O4 -101_555 . 2_655 129.465(3)   n
    O1 Na3 O7 -101_555 . 1_555 118.866(3)   n
    O1 Na3 O9 -101_555 . 1_555 85.950(3)   n
    O1 Na3 H8 -101_555 . 1_555 92.239(3)   n
    O2 Na3 O3 -101_555 . -1_655 144.9968(19) n
    O2 Na3 O4 -101_555 . 2_655 82.602(2)   n
    O2 Na3 O7 -101_555 . 1_555 93.131(3)   n
    O2 Na3 O9 -101_555 . 1_555 122.184(3)   n
    O2 Na3 H8 -101_555 . 1_555 137.676(2)   n
    O3 Na3 O4 -1_655 . 2_655 131.841(3)   n
    O3 Na3 O7 -1_655 . 1_555 88.191(4) n
    O3 Na3 O9 -1_655 . 1_555 62.487(3)   n
    O3 Na3 H8 -1_655 . 1_555 43.6914(19) n
    O4 Na3 O7 2_655 . 1_555 80.039(4) n
    O4 Na3 O9 2_655 . 1_555 104.225(2)   n
    O4 Na3 H8 2_655 . 1_555 113.3843(12) n
    O7 Na3 O9 1_555 . 1_555 144.6477(4) n
    O7 Na3 H8 1_555 . 1_555 127.2020(15) n
    O9 Na3 H8 1_555 . 1_555 19.0777(12) n
    C1 O1 Na1 1_555 . 1_555 115.778(4) n
    C1 O1 Na2 1_555 . 1_555 123.604(3)   n
    C1 O1 Na3 1_555 . -101_555 96.360(4) n
    Na1 O1 Na2 1_555 . 1_555 104.803(3)   n
    Na1 O1 Na3 1_555 . -101_555 91.967(2)   n
    Na2 O1 Na3 1_555 . -101_555 120.418(4) n
    C1 O2 Na2 1_555 . -101_555 140.595(3)   n
    C1 O2 Na3 1_555 . -101_555 86.344(2)   n
    Na2 O2 Na3 -101_555 . -101_555 84.459(2)   n
    C5 O3 Na3 1_555 . -1_655 117.119(3)   n
    C5 O4 Na3 1_555 . 2_655 127.955(4)   n
    C6 O5 Na1 1_555 . 1_555 101.406(3)   n
    C6 O5 Na1 1_555 . -1_665 86.502(4) n
    Na1 O5 Na1 1_555 . -1_665 86.515(4) n
    C6 O6 Na1 1_555 . -1_665 95.403(3)   n
    C6 O6 Na2 1_555 . 1_555 102.965(4) n
    C6 O6 Na2 1_555 . 2_655 148.568(2)   n
    Na1 O6 Na2 -1_665 . 1_555 126.9628(11) n
    Na1 O6 Na2 -1_665 . 2_655 90.140(2)   n
    Na2 O6 Na2 1_555 . 2_655 98.130(4) n
    C3 O7 Na2 1_555 . 1_555 103.220(3)   n
    C3 O7 Na3 1_555 . 1_555 145.553(3)   n
    C3 O7 H5 1_555 . 1_555 103.901(4) n
    Na2 O7 Na3 1_555 . 1_555 84.172(3)   n
    Na2 O7 H5 1_555 . 1_555 105.063(3)   n
    Na3 O7 H5 1_555 . 1_555 106.510(3)   n
    Na1 O8 Na2 -2_566 . 1_555 87.8676(11) n
    Na1 O8 H6 -2_566 . 1_555 114.405(3)   n
    Na1 O8 H7 -2_566 . 1_555 117.962(4) n
    Na2 O8 H6 1_555 . 1_555 115.146(2)   n
    Na2 O8 H7 1_555 . 1_555 110.9005(7) n
    H6 O8 H7 1_555 . 1_555 109.281(3)   n
    Na1 O9 Na3 -101_555 . 1_555 91.014(3)   n
    Na1 O9 H8 -101_555 . 1_555 122.635(4)   n
    Na1 O9 H9 -101_555 . 1_555 111.307(3)   n
    Na3 O9 H8 1_555 . 1_555 85.218(2)   n
    Na3 O9 H9 1_555 . 1_555 128.990(3)   n
    H8 O9 H9 1_555 . 1_555 114.980(4)   n
data_NA3CITRATE_p_01
_pd_block_id     2016-03-01T14:24|NA3CITRATE_H_01|James_A._Kaduk|11bm
_exptl_absorpt_process_details
;   GSAS Absorption/surface roughness correction: function number 0
 No correction is applied.
;
_exptl_absorpt_correction_T_min     1.00000
_exptl_absorpt_correction_T_max     1.00000
_exptl_special_details     ?
_diffrn_ambient_temperature     293
_diffrn_radiation_type     synchrotron
_diffrn_radiation_wavelength     0.41307
_diffrn_radiation_monochromator     ?
_diffrn_measurement_device_type     '11-BM APS'
_pd_instr_dist_src/mono     ?
_pd_instr_dist_mono/spec     ?
_pd_instr_dist_src/spec     ?
_pd_instr_dist_spec/anal     ?
_pd_instr_dist_anal/detc     ?
_pd_instr_dist_spec/detc     ?
_pd_instr_location     ?
loop_
    _refln_index_h
    _refln_index_k
    _refln_index_l
    _pd_refln_phase_id
    _refln_observed_status
    _refln_F_squared_meas
    _refln_F_squared_calc
    _refln_phase_calc
    _refln_d_spacing
    _gsas_i100_meas
    0 0 1 1 o 330.940 308.702 0.00 10.71228 66.86
    1 1 0 2 o 1847.152 1669.581 0.00 9.67318 3.91
    1 1 -1 2 o 23192.270 23561.590 180.00 7.86234 32.45
    2 0 0 2 o 4338.613 4334.023 0.00 7.63230 2.86
    1 0 0 1 o 15.674 11.618 180.00 7.13253 1.40
    1 1 1 2 o 107.727 103.902 180.00 6.77367 0.11
    0 2 0 2 o 73.917 774.734 180.00 6.25223 0.03
    1 0 -1 1 o 143.944 147.664 180.00 6.72795 11.47
    0 0 2 2 o 17988.494 20814.094 0.00 5.48864 6.14
    1 1 -2 2 o 576.435 642.509 0.00 5.11215 0.34
    0 2 1 2 o 980.739 945.261 180.00 5.43282 0.66
    0 0 2 1 o 942.071 913.276 180.00 5.35614 47.61
    1 0 1 1 o 755.863 739.319 0.00 5.37212 38.42
    2 0 -2 2 o 52332.79 51826.06 0.00 5.05553 15.14
    2 2 -1 2 o 5371.206 3773.079 180.00 4.69171 2.68
    1 1 2 2 o 7769.334 5725.686 180.00 4.49467 3.56
    2 2 0 2 o 8614.388 8588.083 180.00 4.83659 4.56
    0 1 1 1 o 514.832 532.326 -32.64 4.84673 42.61
    1 0 -2 1 o 485.039 496.228 180.00 4.88207 20.37
    3 1 -1 2 o 1.825 1.279 180.00 4.71968 0.00
    3 1 0 2 o 996.523 704.686 0.00 4.71296 0.50
    2 0 2 2 o 4719.032 5040.146 0.00 4.02920 0.87
    0 2 2 2 o 342.503 354.566 180.00 4.12475 0.13
    1 1 0 1 o 222.212 218.042 48.61 4.32288 14.63
    1 3 0 2 o 933.284 945.526 0.00 4.02094 0.34
    1 1 -1 1 o 1193.135 1251.478 136.18 4.22775 75.16
    2 2 -2 2 o 5085.056 5670.564 180.00 3.93117 1.78
    3 1 1 2 o 88.756 83.025 180.00 4.02434 0.03
    2 2 1 2 o 1449.133 1420.937 180.00 4.20090 0.58
    1 1 -3 2 o 9692.690 9059.343 0.00 3.60495 2.85
    1 3 -1 2 o 4111.998 4137.739 0.00 3.85356 1.38
    3 1 -2 2 o 206.846 198.838 180.00 4.03692 0.08
    4 0 0 2 o 1319.227 1375.005 180.00 3.81615 0.22
    1 0 2 1 o 665.566 679.409 0.00 3.86124 17.49
    1 1 1 1 o 25.279 26.443 130.61 3.82064 1.30
    0 1 2 1 o 1024.082 1070.357 155.20 3.81488 52.54
    1 1 3 2 o 8220.769 6280.051 0.00 3.26508 1.99
    1 3 1 2 o 38539.54 42660.39 0.00 3.70222 11.97
    2 0 -1 1 o 0.229 0.235 0.00 3.65677 0.01
    0 0 3 1 o 8.192 8.076 0.00 3.57076 0.18
    1 1 -2 1 o 2150.200 2121.916 -97.29 3.63189 100.00
    3 1 2 2 o 15055.528 11860.543 0.00 3.24325 3.59
    2 0 0 1 o 412.208 405.672 0.00 3.56626 9.24
    1 0 -3 1 o 845.507 830.401 0.00 3.55226 18.81
    2 2 2 2 o 12092.734 9022.323 180.00 3.38683 3.14
    0 2 3 2 o 16629.684 14843.938 180.00 3.15801 3.76
    1 3 -2 2 o 727.542 463.055 0.00 3.34398 0.18
    3 3 -1 2 o 20576.240 16428.832 0.00 3.22654 4.86
    4 2 -1 2 o 693.973 397.302 0.00 3.30930 0.17
    3 1 -3 2 o 71.457 56.446 180.00 3.25422 0.02
    4 0 -2 2 o 9775.610 12794.758 0.00 3.54907 1.40
    2 2 -3 2 o 2734.469 2478.062 180.00 3.15309 0.62
    3 3 0 2 o 101.466 80.844 180.00 3.22439 0.02
    2 0 -2 1 o 391.483 328.478 180.00 3.36398 7.81
    0 4 0 2 o 17966.670 15412.001 180.00 3.12611 1.99
    0 0 4 2 o 67396.63 68756.41 180.00 2.74432 5.76
    4 2 0 2 o 22865.291 17996.164 180.00 3.25733 5.50
    1 1 -4 2 o 1361.906 1414.552 0.00 2.75000 0.23
    4 2 -2 2 o 10099.437 9786.765 0.00 3.08647 2.18
    0 4 1 2 o 38113.75 35556.85 180.00 3.00657 7.81
    1 1 2 1 o 71.136 67.636 -37.24 3.14770 2.49
    3 3 -2 2 o 15303.977 14966.224 0.00 2.98108 3.08
    2 0 -4 2 o 39571.60 39499.73 0.00 2.80083 3.52
    2 0 1 1 o 515.643 452.410 0.00 3.16386 9.10
    1 3 2 2 o 144.643 134.006 0.00 3.15184 0.03
    2 4 -1 2 o 39.772 38.489 0.00 2.86094 0.01
    4 0 2 2 o 7111.426 6933.247 0.00 2.83600 0.65
    5 1 -1 2 o 9505.707 9495.777 0.00 3.04372 2.00
    2 1 -1 1 o 2190.556 2132.864 46.57 3.03395 71.14
    2 4 0 2 o 11325.012 10815.245 180.00 2.89286 2.15
    2 2 3 2 o 287.180 293.452 0.00 2.72884 0.05
    1 1 4 2 o 9338.845 10002.035 180.00 2.54245 1.37
    3 1 3 2 o 716.007 821.484 0.00 2.62623 0.11
    0 1 3 1 o 496.222 488.853 15.79 2.98428 15.59
    2 1 0 1 o 2965.055 2916.076 79.76 2.98165 93.01
    1 1 -3 1 o 528.375 519.282 17.40 2.97345 16.48
    5 1 0 2 o 2151.048 2077.471 180.00 2.96581 0.43
    4 2 1 2 o 16879.357 16246.123 0.00 2.96456 3.36
    1 0 3 1 o 10.692 11.564 180.00 2.92448 0.16
    1 3 -3 2 o 12910.016 12814.830 180.00 2.79386 2.29
    3 3 1 2 o 2732.641 2702.246 180.00 2.97601 0.55
    2 1 -2 1 o 2311.040 2232.182 87.43 2.86037 66.73
    0 2 4 2 o 5174.387 6202.637 180.00 2.51290 0.74
    5 1 -2 2 o 9239.795 9389.356 0.00 2.90137 1.76
    2 0 -3 1 o 331.826 306.619 180.00 2.89422 4.90
    3 1 -4 2 o 6447.012 7542.869 0.00 2.63438 1.02
    2 0 4 2 o 3753.146 3900.400 180.00 2.40829 0.25
    2 2 -4 2 o 3925.329 4310.547 0.00 2.55608 0.58
    2 4 -2 2 o 4004.562 4483.777 0.00 2.65885 0.64
    4 2 -3 2 o 2372.173 2523.355 0.00 2.71934 0.40
    0 4 2 2 o 10893.976 11653.476 180.00 2.71641 1.82
    5 1 1 2 o 1643.391 1793.199 0.00 2.71132 0.27
    1 3 3 2 o 2365.856 2680.078 180.00 2.62644 0.37
    2 4 1 2 o 1181.258 1112.698 180.00 2.73782 0.20
    2 1 1 1 o 515.271 495.086 94.95 2.73429 13.60
    3 3 -3 2 o 17931.037 20159.229 0.00 2.62078 2.79
    1 0 -4 1 o 1608.079 1580.524 180.00 2.73210 21.18
    0 2 0 1 o 1540.099 1648.491 -38.29 2.71741 20.07
    4 2 2 2 o 8998.927 10109.354 180.00 2.58272 1.36
    0 0 4 1 o 5953.711 5920.348 180.00 2.67807 75.37
    2 0 2 1 o 215.584 218.084 0.00 2.68606 2.75
    0 2 1 1 o 41.261 47.887 82.29 2.63398 1.01
    4 0 -4 2 o 9603.247 10239.815 180.00 2.52777 0.70
    1 5 0 2 o 17613.367 20231.582 0.00 2.46799 2.44
    3 3 2 2 o 889.634 1012.960 180.00 2.61504 0.14
    5 3 -1 2 o 2193.326 2855.474 0.00 2.50702 0.31
    4 4 -1 2 o 46064.93 49044.21 180.00 2.43933 6.22
    6 0 0 2 o 765.996 769.570 180.00 2.54410 0.06
    1 5 -1 2 o 10108.771 10745.822 0.00 2.42773 1.35
    1 1 3 1 o 422.209 459.724 -156.21 2.57531 9.89
    5 1 -3 2 o 228.440 260.085 180.00 2.61495 0.04
    2 1 -3 1 o 420.841 461.401 -165.62 2.55457 9.70
    1 1 -5 2 o 2232.576 2206.399 0.00 2.21344 0.25
    1 3 -4 2 o 5571.495 5465.417 180.00 2.33511 0.69
    5 1 2 2 o 7133.553 7055.636 180.00 2.39065 0.93
    1 2 0 1 o 137.331 133.304 156.15 2.53936 3.13
    5 3 -2 2 o 14909.623 15753.900 180.00 2.42566 1.99
    1 2 -1 1 o 141.822 151.347 62.45 2.51965 3.18
    2 2 4 2 o 2175.926 2198.168 180.00 2.24734 0.25
    4 4 0 2 o 4736.491 4955.078 180.00 2.41830 0.63
    5 3 0 2 o 28426.805 29818.623 180.00 2.46294 3.91
    3 1 4 2 o 27365.826 26156.893 180.00 2.17439 2.94
    4 4 -2 2 o 242.303 260.895 0.00 2.34586 0.03
    1 5 1 2 o 683.597 669.762 180.00 2.38851 0.09
    6 0 -2 2 o 7990.917 8910.915 0.00 2.54833 0.59
    2 4 -3 2 o 4515.958 4512.444 180.00 2.37471 0.58
    6 2 -1 2 o 31877.303 33272.336 0.00 2.41453 4.22
    1 1 5 2 o 9467.150 8888.586 180.00 2.07524 0.93
    3 0 -1 1 o 77.907 88.474 180.00 2.44860 0.82
    0 1 4 1 o 2935.537 2972.547 40.66 2.40225 59.84
    3 5 -1 2 o 802.785 796.220 0.00 2.24516 0.09
    2 0 -4 1 o 17.940 18.483 0.00 2.44103 0.19
    1 1 -4 1 o 334.233 346.275 155.97 2.44102 7.03
    4 2 -4 2 o 547.721 583.164 180.00 2.34348 0.07
    3 1 -5 2 o 1434.611 1351.189 0.00 2.18034 0.15
    1 2 1 1 o 143.139 150.072 -117.78 2.42484 2.97
    1 5 -2 2 o 5476.396 6318.871 180.00 2.28364 0.65
    0 2 2 1 o 614.023 640.584 44.19 2.42336 12.74
    0 4 3 2 o 1612.828 1587.291 180.00 2.37681 0.21
    4 2 3 2 o 20365.154 20094.227 0.00 2.22143 2.28
    2 1 2 1 o 127.620 133.139 -101.79 2.40802 2.61
    6 2 -2 2 o 17224.742 18796.035 180.00 2.35984 2.18
    3 3 -4 2 o 476.566 494.653 0.00 2.26306 0.06
    6 2 0 2 o 3.247 3.625 0.00 2.35648 0.00
    3 0 -2 1 o 878.163 875.733 0.00 2.39667 8.91
    3 3 3 2 o 13005.359 13681.024 180.00 2.25789 1.51
    1 3 4 2 o 1043.960 1026.378 0.00 2.20398 0.12
    3 5 0 2 o 27314.885 26841.254 180.00 2.24444 3.13
    3 0 0 1 o 2758.480 2687.676 180.00 2.37751 27.54
    2 4 2 2 o 2223.914 2433.319 180.00 2.46989 0.31
    1 2 -2 1 o 6.908 6.839 -132.26 2.37438 0.14
    1 0 4 1 o 852.645 760.121 0.00 2.32997 8.18
    0 2 5 2 o 13786.521 12983.111 180.00 2.07146 1.34
    2 2 -5 2 o 6541.282 6374.307 180.00 2.12177 0.67
    3 5 -2 2 o 10744.471 10824.590 0.00 2.15740 1.14
    5 3 -3 2 o 8882.630 9171.898 180.00 2.25071 1.02
    5 1 -4 2 o 622.671 783.244 0.00 2.29241 0.07
    5 3 1 2 o 8487.531 9567.257 0.00 2.31128 1.03
    5 1 3 2 o 1.796 1.680 180.00 2.08284 0.00
    4 4 -3 2 o 4769.198 4519.836 0.00 2.17199 0.51
    4 0 4 2 o 46725.71 40321.48 0.00 2.01460 2.16
    4 4 1 2 o 194.154 244.201 180.00 2.29097 0.02
    2 0 3 1 o 1540.655 1538.138 180.00 2.26611 13.98
    1 2 2 1 o 165.128 162.350 153.03 2.22225 2.88
    1 5 2 2 o 204.067 199.627 0.00 2.21954 0.02
    0 6 0 2 o 1920.462 1803.364 0.00 2.08408 0.09
    6 2 -3 2 o 923.066 912.354 180.00 2.21289 0.10
    6 0 2 2 o 18401.609 17869.387 0.00 2.12524 0.94
    6 2 1 2 o 2455.821 2449.957 0.00 2.20737 0.27
    7 1 -1 2 o 470.716 470.351 0.00 2.20688 0.05
    3 0 -3 1 o 84.897 80.390 180.00 2.24265 0.75
    1 0 -5 1 o 1769.555 1735.018 180.00 2.20262 15.17
    3 1 -1 1 o 1210.509 1194.916 50.18 2.23248 21.32
    2 1 -4 1 o 1174.472 1162.200 -142.01 2.22674 20.58
    2 2 -1 1 o 90.963 82.480 -75.62 2.18111 1.53
    2 4 3 2 o 5665.626 5079.173 180.00 2.17682 0.61
    3 0 1 1 o 80.278 80.125 180.00 2.21153 0.69
    1 1 -6 2 o 14357.243 13581.481 180.00 1.84872 1.12
    0 6 1 2 o 15.658 15.044 0.00 2.04750 0.00
    2 2 5 2 o 5641.429 5327.679 180.00 1.89557 0.46
    2 4 -4 2 o 4728.544 4486.988 0.00 2.08604 0.47
    3 1 5 2 o 411.688 389.880 0.00 1.84233 0.03
    0 2 3 1 o 1231.635 1245.747 -97.97 2.16244 20.36
    2 2 0 1 o 174.308 176.499 22.17 2.16144 2.88
    1 2 -3 1 o 744.804 758.789 82.04 2.15831 12.27
    3 1 -2 1 o 3000.629 2882.236 -125.14 2.19291 51.01
    3 5 1 2 o 116.278 118.694 180.00 2.15547 0.01
    2 0 -6 2 o 3387.741 3230.133 180.00 1.88240 0.14
    1 3 -5 2 o 8681.129 8397.945 0.00 1.97923 0.77
    7 1 0 2 o 10785.811 10874.600 0.00 2.14824 1.13
    0 0 6 2 o 1468.213 1418.940 0.00 1.82955 0.06
    7 1 -2 2 o 2246.772 2013.815 0.00 2.17928 0.24
    3 1 0 1 o 133.315 118.977 130.78 2.17821 2.24
    0 0 5 1 o 1805.747 1811.368 180.00 2.14246 14.65
    1 1 4 1 o 479.744 483.071 -128.05 2.14147 7.78
    0 4 4 2 o 102.362 100.792 0.00 2.06238 0.01
    4 2 -5 2 o 2289.095 1951.937 180.00 2.01809 0.21
    4 2 4 2 o 4.143 4.048 180.00 1.91752 0.00
    2 6 0 2 o 48853.49 40253.97 0.00 2.01047 4.49
    1 5 -3 2 o 1178.544 1100.176 0.00 2.08316 0.12
    2 6 -1 2 o 184.675 172.729 180.00 1.99967 0.02
    3 3 4 2 o 4043.762 3617.435 0.00 1.95117 0.35
    2 2 -2 1 o 935.405 912.179 -40.51 2.11388 14.78
    5 3 -4 2 o 3961.677 3888.969 0.00 2.03509 0.37
    1 1 6 2 o 11973.323 11678.141 0.00 1.75063 0.84
    3 1 -6 2 o 2630.006 2472.773 180.00 1.84675 0.20
    5 3 2 2 o 3905.858 3670.825 180.00 2.10289 0.39
    6 2 2 2 o 393.622 311.206 180.00 2.01217 0.04
    1 3 5 2 o 387.581 371.759 180.00 1.87857 0.03
    3 5 -3 2 o 154.441 129.468 180.00 2.00837 0.01
    6 4 -1 2 o 1723.401 1475.889 180.00 2.00694 0.16
    3 1 -3 1 o 231.538 205.853 -163.69 2.07309 3.52
    6 0 -4 2 o 2512.807 2709.786 180.00 2.13265 0.13
    5 5 -1 2 o 19172.963 16728.424 180.00 1.95578 1.67
    3 3 -5 2 o 102.735 90.335 0.00 1.95546 0.01
    5 1 -5 2 o 11.707 11.252 180.00 1.99628 0.00
    2 0 -5 1 o 589.205 560.804 0.00 2.06860 4.46
    2 2 1 1 o 3374.854 3384.393 118.83 2.06143 50.72
    2 1 3 1 o 459.053 438.061 -98.31 2.09158 7.10
    7 1 1 2 o 124.358 111.807 180.00 2.02175 0.01
    6 4 -2 2 o 47.803 46.108 180.00 1.97520 0.00
    0 2 6 2 o 5351.560 5242.652 180.00 1.75591 0.38
    2 2 -6 2 o 3.879 3.830 0.00 1.80247 0.00
    4 4 2 2 o 9098.691 8431.257 180.00 2.10045 0.91
    1 1 -5 1 o 483.874 465.925 -100.10 2.04135 7.13
    2 6 -2 2 o 208.441 207.025 180.00 1.92678 0.02
    4 4 -4 2 o 28287.908 25841.824 0.00 1.96558 2.49
    2 6 1 2 o 3456.699 2978.469 0.00 1.95621 0.30
    5 5 -2 2 o 979.484 956.886 0.00 1.91641 0.08
    7 3 -2 2 o 61799.84 53102.80 180.00 1.95470 5.37
    2 0 6 2 o 42.041 40.257 0.00 1.69121 0.00
    4 0 -6 2 o 19164.162 18588.762 180.00 1.82572 0.73
    0 6 2 2 o 2668.186 2413.615 0.00 1.94835 0.23
    6 2 -4 2 o 5.230 4.366 0.00 2.01846 0.00
    3 1 1 1 o 348.218 332.159 157.09 2.04843 5.17
    7 1 -3 2 o 886.081 761.198 180.00 2.07439 0.09
    5 1 4 2 o 6317.958 6052.625 0.00 1.81774 0.48
    7 3 -1 2 o 1109.202 1072.134 0.00 1.97454 0.10
    3 0 -4 1 o 366.267 365.523 0.00 2.03704 2.69
    6 4 0 2 o 1927.413 1846.417 180.00 1.97323 0.17
    5 5 0 2 o 4612.004 4483.675 180.00 1.93464 0.39
    0 1 5 1 o 133.259 130.105 -34.60 1.99318 1.87
    1 2 3 1 o 514.618 506.086 133.04 1.99068 7.22
    4 6 -1 2 o 91.848 87.261 0.00 1.83814 0.01
    1 5 3 2 o 2408.966 1774.100 0.00 2.01092 0.22
    2 2 -3 1 o 2395.178 2381.279 -46.26 1.98106 33.26
    2 4 4 2 o 3646.488 3541.074 180.00 1.90781 0.30
    3 0 2 1 o 1966.292 1855.991 0.00 2.00223 13.94
    7 3 0 2 o 6314.221 6178.919 180.00 1.93220 0.54
    7 1 2 2 o 1342.624 1305.431 180.00 1.85949 0.11
    3 5 2 2 o 12231.890 11479.605 180.00 2.00579 1.12
    6 4 -3 2 o 1674.766 1573.971 0.00 1.88660 0.14
    5 3 3 2 o 74.531 70.825 0.00 1.88420 0.01
    8 0 0 2 o 1344.516 1305.926 0.00 1.90808 0.06
    4 6 -2 2 o 568.276 581.350 0.00 1.79714 0.04
    0 4 5 2 o 6391.819 6542.635 0.00 1.79665 0.47
    1 5 -4 2 o 1630.720 1570.583 0.00 1.87081 0.13
    3 5 -4 2 o 9992.945 9781.319 0.00 1.83314 0.76
    2 1 -5 1 o 933.023 914.466 -78.58 1.93329 12.34
    2 0 4 1 o 2510.948 2479.165 180.00 1.93062 16.56
    4 2 -6 2 o 2429.279 2351.973 180.00 1.75253 0.17
    2 4 -5 2 o 400.456 391.709 0.00 1.82918 0.03
    4 6 0 2 o 9876.863 9688.523 180.00 1.82909 0.75
    1 0 5 1 o 206.225 206.948 180.00 1.92839 1.36
    1 2 -4 1 o 79.567 80.918 -70.98 1.92667 1.05
    5 5 -3 2 o 1336.574 1302.178 180.00 1.82655 0.10
    1 3 -6 2 o 10695.576 10575.691 180.00 1.70560 0.71
    8 0 -2 2 o 39162.02 34908.402 180.00 1.95024 1.69
    5 3 -5 2 o 2695.736 2586.512 0.00 1.81940 0.20
    2 2 2 1 o 1317.716 1276.573 159.29 1.91032 17.02
    1 7 0 2 o 21969.412 22044.389 0.00 1.77424 1.57
    2 6 -3 2 o 4509.154 4187.357 180.00 1.81001 0.34
    7 3 -3 2 o 29805.643 28708.621 0.00 1.87794 2.39
    6 2 3 2 o 21763.104 20385.775 180.00 1.80973 1.62
    3 1 -4 1 o 816.360 797.389 -11.32 1.90746 10.51
    0 2 4 1 o 355.940 347.423 157.25 1.90744 4.58
    8 2 -1 2 o 2602.291 2502.703 180.00 1.86964 0.21
    4 4 3 2 o 4374.814 3999.619 0.00 1.89189 0.36
    1 7 -1 2 o 2127.624 2098.836 180.00 1.75911 0.15
    8 2 -2 2 o 9477.210 9291.800 180.00 1.86177 0.75
    6 0 4 2 o 27526.467 24618.566 0.00 1.67909 0.88
    6 4 1 2 o 1499.327 1444.188 180.00 1.88318 0.12
    3 1 6 2 o 862.135 808.400 180.00 1.59246 0.05
    2 2 6 2 o 438.793 435.191 180.00 1.63254 0.03
    4 2 5 2 o 1506.843 1337.752 180.00 1.67156 0.10
    5 1 -6 2 o 714.179 692.195 0.00 1.74561 0.05
    1 3 6 2 o 7.757 7.688 180.00 1.62767 0.00
    1 1 -7 2 o 265.332 248.090 180.00 1.58578 0.02
    3 3 -6 2 o 586.387 579.279 180.00 1.70405 0.04
    7 3 1 2 o 7972.509 7472.530 180.00 1.83862 0.61
    3 3 5 2 o 19.760 19.419 0.00 1.70058 0.00
    5 5 1 2 o 21.592 21.091 180.00 1.85849 0.00
    4 4 -5 2 o 15567.586 15424.434 0.00 1.76149 1.10
    7 1 -4 2 o 5516.607 5788.905 180.00 1.92159 0.46
    8 2 0 2 o 758.460 736.888 180.00 1.82498 0.06
    3 1 2 1 o 1505.884 1453.384 42.96 1.87878 18.82
    2 6 2 2 o 3146.046 2899.873 0.00 1.85111 0.25
    6 2 -5 2 o 1974.895 1874.548 180.00 1.81583 0.15
    4 6 -3 2 o 508.900 507.791 0.00 1.71528 0.03
    0 6 3 2 o 191.564 175.068 0.00 1.81094 0.01
    1 0 -6 1 o 35.790 33.493 180.00 1.83897 0.21
    5 1 5 2 o 3353.739 3182.626 180.00 1.59846 0.20
    1 7 1 2 o 208.277 202.240 180.00 1.74401 0.01
    3 1 -7 2 o 146.796 138.219 0.00 1.59583 0.01
    4 0 -1 1 o 2423.475 2433.674 180.00 1.83153 14.39
    1 5 4 2 o 20047.549 20448.131 180.00 1.80131 1.48
    4 0 -2 1 o 1948.343 1931.401 180.00 1.82839 11.53
    1 1 7 2 o 178.068 174.025 180.00 1.51275 0.01
    3 0 -5 1 o 153.178 148.615 0.00 1.82397 0.90
    2 1 4 1 o 428.002 410.614 -123.97 1.81924 5.02
    3 2 -1 1 o 345.318 331.051 -112.49 1.81905 4.05
    6 4 -4 2 o 2723.862 2699.969 0.00 1.76174 0.19
    1 1 5 1 o 165.926 158.149 -37.92 1.81738 1.94
    2 2 -4 1 o 191.397 181.506 -44.67 1.81595 2.24
    0 0 6 1 o 2.900 2.967 0.00 1.78538 0.02
    7 1 3 2 o 5465.883 5243.906 180.00 1.68943 0.36
    3 7 -1 2 o 12295.110 11481.119 180.00 1.68580 0.80
    3 7 0 2 o 8727.272 8131.141 180.00 1.68550 0.56
    8 2 -3 2 o 15956.053 16096.964 180.00 1.80327 1.18
    5 3 4 2 o 5416.061 4856.933 0.00 1.68119 0.35
    4 6 1 2 o 223.365 225.066 0.00 1.77210 0.02
    2 4 5 2 o 3802.960 3358.597 0.00 1.67824 0.24
    3 2 -2 1 o 172.058 180.146 -14.39 1.79746 1.97
    5 5 -4 2 o 317.138 314.809 180.00 1.70553 0.02
    3 2 0 1 o 87.300 89.616 27.22 1.78933 0.99
    7 3 -4 2 o 331.244 328.279 0.00 1.76232 0.02
    1 7 -2 2 o 271.115 267.254 0.00 1.70191 0.02
    2 2 -7 2 o 961.829 887.985 0.00 1.56162 0.05
    0 3 1 1 o 936.109 952.504 -28.39 1.78624 10.58
    3 5 3 2 o 24213.348 24917.781 180.00 1.83039 1.85
    4 0 0 1 o 529.431 553.533 180.00 1.78313 2.98
    0 2 7 2 o 214.388 209.305 0.00 1.52107 0.01
    1 3 0 1 o 74.440 72.787 4.36 1.75586 0.81
    4 4 4 2 o 65.408 64.637 180.00 1.69342 0.00
    4 0 6 2 o 10094.260 9853.084 0.00 1.51648 0.26
    2 0 -6 1 o 1408.772 1400.799 0.00 1.77613 7.87
    1 3 -1 1 o 57.579 54.436 -178.04 1.74930 0.62
    4 0 -3 1 o 0.989 0.984 180.00 1.77447 0.01
    6 2 4 2 o 113.867 113.495 0.00 1.62163 0.01
    6 0 -6 2 o 345.395 321.110 0.00 1.68518 0.01
    1 2 4 1 o 69.891 70.944 25.34 1.76880 0.77
    8 0 2 2 o 150.092 137.193 180.00 1.68357 0.00
    1 1 -6 1 o 1762.048 1707.161 76.80 1.74195 18.95
    3 0 3 1 o 16.527 17.324 0.00 1.79071 0.09
    8 2 1 2 o 20338.889 20180.514 0.00 1.73809 1.40
    3 7 -2 2 o 8432.555 8035.394 0.00 1.64768 0.52
    0 4 6 2 o 271.604 258.390 0.00 1.57901 0.02
    2 4 -6 2 o 5080.778 5077.191 180.00 1.61261 0.30
    6 4 2 2 o 2238.710 2228.688 180.00 1.75755 0.16
    1 5 -5 2 o 3254.829 2847.097 180.00 1.67225 0.21
    2 6 -4 2 o 544.557 475.474 180.00 1.67199 0.03
    7 5 -1 2 o 1.379 1.202 180.00 1.66942 0.00
    7 1 -5 2 o 5916.216 5516.089 0.00 1.75184 0.41
    9 1 -1 2 o 32.663 34.038 0.00 1.72250 0.00
    6 6 -1 2 o 301.273 300.986 0.00 1.63043 0.02
    1 3 1 1 o 574.125 569.076 173.88 1.71663 6.00
    0 3 2 1 o 786.383 777.680 52.25 1.71610 8.21
    2 2 3 1 o 224.433 218.923 118.58 1.74037 2.41
    3 5 -5 2 o 5691.696 5060.136 0.00 1.65784 0.36
    7 3 2 2 o 8966.586 8911.424 0.00 1.71405 0.60
    7 5 -2 2 o 514.809 458.756 180.00 1.65737 0.03
    1 2 -5 1 o 115.763 116.919 36.35 1.71111 1.20
    5 3 -6 2 o 18913.525 18827.479 0.00 1.62363 1.14
    8 4 -2 2 o 552.146 493.182 180.00 1.65465 0.03
    4 1 -1 1 o 15.700 15.858 -157.04 1.73563 0.17
    4 1 -2 1 o 699.612 711.857 103.33 1.73295 7.45
    3 2 -3 1 o 638.861 657.829 5.00 1.72967 6.77
    3 1 -5 1 o 663.231 685.636 -141.57 1.72919 7.03
    3 7 1 2 o 921.286 886.969 180.00 1.64683 0.06
    1 7 2 2 o 2.503 2.178 0.00 1.67487 0.00
    6 6 -2 2 o 333.502 334.262 0.00 1.61327 0.02
    9 1 -2 2 o 565.033 594.205 180.00 1.72348 0.04
    1 3 -2 1 o 854.126 841.464 -135.83 1.69844 8.73
    0 1 6 1 o 169.484 169.312 118.30 1.69620 1.73
    7 5 -3 2 o 3525.465 3538.402 0.00 1.60981 0.21
    4 2 6 2 o 1073.671 1067.034 0.00 1.47375 0.05
    3 2 1 1 o 522.613 515.527 -114.60 1.71528 5.45
    4 2 -7 2 o 3916.054 3669.420 180.00 1.53894 0.21
    8 4 -1 2 o 151.001 132.810 0.00 1.66017 0.01
    8 2 -4 2 o 300.342 299.963 180.00 1.70711 0.02
    2 2 7 2 o 2719.952 2851.177 0.00 1.43045 0.13
    0 2 5 1 o 200.109 178.804 112.52 1.68244 2.01
    6 2 -6 2 o 6751.683 6679.438 0.00 1.62711 0.41
    9 1 0 2 o 6971.352 6072.293 0.00 1.68068 0.45
    5 5 2 2 o 218.470 211.832 0.00 1.74485 0.02
    3 3 6 2 o 815.503 844.414 0.00 1.49822 0.04
    3 1 3 1 o 247.021 241.995 -106.83 1.70077 2.53
    6 4 -5 2 o 2116.135 2119.726 180.00 1.62215 0.13
    7 1 4 2 o 4501.507 4421.542 0.00 1.52833 0.24
    1 3 -7 2 o 142.047 148.552 180.00 1.49266 0.01
    2 6 3 2 o 1504.829 1485.653 0.00 1.71765 0.10
    8 0 -4 2 o 55.695 52.960 180.00 1.77454 0.00
    4 0 1 1 o 61.405 62.528 180.00 1.69433 0.31
    4 1 0 1 o 88.149 89.281 -90.39 1.69427 0.90
    7 5 0 2 o 286.510 285.478 0.00 1.64359 0.02
    1 7 -3 2 o 1418.772 1424.960 180.00 1.61389 0.08
    8 4 -3 2 o 521.521 525.644 180.00 1.61318 0.03
    6 6 0 2 o 15.634 15.816 0.00 1.61220 0.00
    2 1 -6 1 o 925.018 886.495 -71.04 1.68826 9.35
    1 5 5 2 o 7182.132 7238.998 0.00 1.61020 0.42
    4 1 -3 1 o 194.308 184.129 108.65 1.68683 1.96
    4 6 -4 2 o 3664.260 3641.554 0.00 1.60802 0.22
    3 7 -3 2 o 0.535 0.513 180.00 1.57836 0.00
    0 6 4 2 o 933.171 817.504 0.00 1.65973 0.06
    4 4 -6 2 o 15247.645 14749.440 0.00 1.57655 0.86
    4 0 -4 1 o 45.715 40.406 180.00 1.68199 0.23
    3 5 4 2 o 238.867 211.010 0.00 1.65522 0.01
    8 4 0 2 o 2360.754 2335.762 0.00 1.62867 0.14
    7 3 -5 2 o 1864.622 1844.616 180.00 1.62864 0.11
    2 0 -8 2 o 1333.416 1390.654 180.00 1.40951 0.03
    5 1 -7 2 o 13220.563 12335.272 0.00 1.53935 0.71
    8 2 2 2 o 12032.672 11904.426 0.00 1.62567 0.72
    0 0 8 2 o 1541.710 1675.565 180.00 1.37216 0.03
    5 3 5 2 o 389.816 393.166 180.00 1.50322 0.02
    2 0 5 1 o 764.944 655.572 0.00 1.66834 3.77
    6 6 -3 2 o 577.636 548.264 0.00 1.56390 0.03
    0 8 0 2 o 10.308 9.678 180.00 1.56306 0.00
    5 7 -2 2 o 7696.577 7659.104 0.00 1.53253 0.41
    3 3 -7 2 o 774.613 792.508 180.00 1.50103 0.04
    6 4 3 2 o 3239.477 3250.957 180.00 1.61780 0.19
    1 0 6 1 o 494.423 501.955 180.00 1.64166 2.36
    1 3 2 1 o 166.459 169.563 62.54 1.64007 1.59
    3 1 7 2 o 1734.716 1861.263 180.00 1.39940 0.08
    9 1 -3 2 o 390.113 358.107 180.00 1.68342 0.03
    1 3 7 2 o 2539.094 2662.006 180.00 1.43128 0.12
    2 8 -1 2 o 1592.672 1554.518 180.00 1.52649 0.08
    4 6 2 2 o 6355.530 5282.823 0.00 1.67938 0.41
    5 7 -1 2 o 725.113 613.072 180.00 1.55245 0.04
    9 1 1 2 o 10842.417 10639.079 0.00 1.60623 0.64
    9 3 -2 2 o 289.668 283.108 180.00 1.60577 0.02
    9 3 -1 2 o 1857.929 1805.625 0.00 1.60498 0.11
    7 3 3 2 o 7914.607 7624.164 0.00 1.57813 0.45
    6 2 5 2 o 458.325 474.814 180.00 1.45584 0.02
    2 4 6 2 o 2813.403 2940.402 0.00 1.48749 0.14
    0 8 1 2 o 529.941 449.148 0.00 1.54745 0.03
    4 4 5 2 o 871.702 851.070 180.00 1.51682 0.05
    2 2 -5 1 o 851.733 833.873 -99.64 1.64596 8.18
    1 1 -8 2 o 182.808 199.110 180.00 1.38764 0.01
    2 3 -1 1 o 67.978 67.973 80.93 1.62332 0.64
    5 5 -5 2 o 8633.856 8473.677 180.00 1.57247 0.49
    5 1 6 2 o 268.197 279.439 0.00 1.41889 0.01
    5 7 0 2 o 41.745 37.655 0.00 1.54181 0.00
    0 3 3 1 o 2068.890 2065.493 22.67 1.61558 19.16
    2 3 0 1 o 416.660 416.595 90.33 1.61516 3.86
    1 3 -3 1 o 463.117 467.705 -45.12 1.61385 4.28
    7 5 -4 2 o 737.968 731.358 180.00 1.53518 0.04
    7 1 -6 2 o 761.622 687.638 0.00 1.58617 0.04
    2 8 0 2 o 528.209 526.724 0.00 1.53128 0.03
    3 2 -4 1 o 324.918 324.508 -62.94 1.62993 3.06
    3 0 -6 1 o 1023.609 1002.814 180.00 1.62736 4.81
    1 5 -6 2 o 2997.632 3158.612 0.00 1.49725 0.15
    3 1 -8 2 o 499.676 532.749 180.00 1.40203 0.02
    2 8 -2 2 o 7261.624 7701.426 0.00 1.49331 0.37
    4 0 -8 2 o 2458.661 2635.930 0.00 1.40042 0.06
    9 3 -3 2 o 1951.119 1925.877 180.00 1.57323 0.11
    4 1 1 1 o 11.814 11.850 -113.20 1.61755 0.11
    2 3 -2 1 o 118.461 108.889 -31.12 1.59502 1.07
    2 1 5 1 o 1187.268 1089.683 -88.24 1.59489 10.72
    9 3 0 2 o 130.553 129.493 180.00 1.57099 0.01
    8 4 -4 2 o 655.164 578.197 0.00 1.54324 0.04
    3 2 2 1 o 124.379 128.251 -100.73 1.61193 1.15
    1 1 8 2 o 385.025 393.454 0.00 1.33123 0.02
    5 7 -3 2 o 1423.413 1477.358 180.00 1.48540 0.07
    4 1 -4 1 o 232.681 230.220 24.99 1.60680 2.13
    7 5 1 2 o 4445.264 3995.532 180.00 1.58483 0.25
    2 8 1 2 o 473.811 462.413 0.00 1.50689 0.02
    1 7 3 2 o 398.957 379.909 0.00 1.57959 0.02
    2 6 -5 2 o 184.380 186.015 0.00 1.53073 0.01
    8 2 3 2 o 673.571 678.315 0.00 1.50354 0.03
    0 8 2 2 o 44.032 44.464 180.00 1.50329 0.00
    3 7 2 2 o 13531.828 13299.630 180.00 1.57710 0.77
    3 0 4 1 o 1378.823 1282.940 0.00 1.59782 6.24
    1 0 -7 1 o 187.998 185.734 0.00 1.57582 0.83
    5 5 3 2 o 3504.036 3536.736 0.00 1.61374 0.21
    2 2 4 1 o 736.778 731.930 139.96 1.57385 6.48
    1 2 5 1 o 116.187 115.495 -34.88 1.57264 1.02
    2 3 1 1 o 538.453 535.776 8.66 1.57213 4.72
    1 1 6 1 o 331.045 329.721 -47.60 1.57153 2.90
    3 5 -6 2 o 1337.287 1416.426 180.00 1.49620 0.07
    8 2 -5 2 o 4045.951 3727.599 0.00 1.59039 0.23
    3 5 5 2 o 369.306 393.445 0.00 1.49385 0.02
    8 4 1 2 o 1155.253 1151.905 180.00 1.56601 0.06
    2 2 -8 2 o 5150.230 5608.516 180.00 1.37500 0.22
    6 6 -4 2 o 715.186 762.047 180.00 1.49054 0.04
    4 6 -5 2 o 59.845 63.973 180.00 1.49039 0.00
    2 4 -7 2 o 3332.273 3504.436 0.00 1.43325 0.16
    3 7 -4 2 o 3122.480 3339.738 0.00 1.48894 0.16
    6 6 1 2 o 3697.249 3425.418 180.00 1.56195 0.21
    6 2 -7 2 o 779.023 801.185 0.00 1.46060 0.04
    0 4 7 2 o 3266.734 3490.740 180.00 1.40170 0.15
    0 2 8 2 o 25.040 26.682 0.00 1.34026 0.00
    9 1 2 2 o 2352.976 2238.971 0.00 1.51138 0.12
    6 4 -6 2 o 9058.813 9179.961 0.00 1.48338 0.46
    2 6 4 2 o 27209.654 27130.652 180.00 1.57592 1.54
    5 3 -7 2 o 4561.769 4732.393 0.00 1.45375 0.22
    4 8 -1 2 o 5624.931 5873.024 0.00 1.45089 0.27
    10 0 0 2 o 6086.359 5856.030 0.00 1.52646 0.16
    10 0 -2 2 o 152.669 152.703 0.00 1.56905 0.00
    4 0 -5 1 o 2229.036 2245.247 0.00 1.56790 9.72
    2 0 -7 1 o 726.423 587.752 180.00 1.54723 3.09
    8 0 4 2 o 346.875 360.036 0.00 1.41800 0.01
    4 0 2 1 o 87.322 79.864 0.00 1.58193 0.39
    2 0 8 2 o 773.795 841.981 0.00 1.29834 0.01
    7 3 4 2 o 418.319 459.606 0.00 1.44446 0.02
    9 1 -4 2 o 3598.093 3969.862 180.00 1.61022 0.21
    1 5 6 2 o 36.215 39.775 180.00 1.44370 0.00
    4 4 -7 2 o 4358.689 4472.611 180.00 1.41566 0.20
    1 3 3 1 o 298.603 274.873 137.37 1.54006 2.51
    3 1 -6 1 o 48.342 42.539 -153.65 1.55897 0.42
    7 3 -6 2 o 2311.018 2470.769 0.00 1.49298 0.12
    10 2 -1 2 o 5443.848 5358.886 0.00 1.51626 0.29
    7 1 5 2 o 645.065 703.454 0.00 1.38347 0.03
    2 3 -3 1 o 82.321 83.602 -22.82 1.53559 0.69
    0 6 5 2 o 952.965 901.683 0.00 1.51151 0.05
    9 3 1 2 o 3421.740 3245.466 0.00 1.50968 0.18
    1 7 -4 2 o 2.705 2.588 0.00 1.50891 0.00
    0 0 7 1 o 1.980 2.024 180.00 1.53033 0.01
    4 8 -2 2 o 1745.807 1819.883 180.00 1.43047 0.08
    6 4 4 2 o 128.658 126.245 180.00 1.47922 0.01
    5 7 1 2 o 399.223 408.164 180.00 1.50242 0.02
    1 2 -6 1 o 233.378 226.841 -159.96 1.52300 1.92
    4 2 7 2 o 3896.664 4022.897 180.00 1.31359 0.15
    6 0 6 2 o 1280.372 1382.464 180.00 1.34307 0.03
    10 2 -2 2 o 2597.551 2558.988 0.00 1.52186 0.14
    5 1 -8 2 o 568.022 619.653 180.00 1.37044 0.02
    4 2 -1 1 o 176.943 174.978 112.61 1.51877 1.45
    4 2 -2 1 o 109.804 108.346 -162.94 1.51697 0.90
    4 2 -8 2 o 43.995 47.902 180.00 1.36656 0.00
    4 8 0 2 o 10.923 11.813 0.00 1.44643 0.00
    3 2 -5 1 o 1.683 1.617 112.75 1.51445 0.01
    3 3 -8 2 o 871.513 905.137 180.00 1.33644 0.04
    3 1 4 1 o 334.666 353.195 -170.04 1.53294 2.79
    1 1 -7 1 o 119.972 113.931 133.39 1.51348 0.98
    7 5 -5 2 o 240.972 267.850 180.00 1.44438 0.01
    9 3 -4 2 o 331.251 312.714 0.00 1.51299 0.02
    5 7 -4 2 o 183.016 189.913 180.00 1.41809 0.01
    3 3 7 2 o 968.110 992.830 0.00 1.33415 0.04
    1 3 -4 1 o 4.635 4.359 42.37 1.50984 0.04
    5 5 -6 2 o 23.870 26.321 0.00 1.44088 0.00
    2 4 7 2 o 290.702 294.001 0.00 1.32984 0.01
    2 2 8 2 o 2.768 3.009 180.00 1.27122 0.00
    2 8 -3 2 o 1.243 1.322 0.00 1.43694 0.00
    10 2 0 2 o 2708.005 2702.530 0.00 1.48290 0.14
    7 1 -7 2 o 168.536 177.865 180.00 1.43490 0.01
    2 3 2 1 o 59.489 61.424 -106.64 1.50193 0.48
    5 5 4 2 o 1184.312 1149.574 0.00 1.48065 0.06
    2 8 2 2 o 568.797 594.709 180.00 1.45725 0.03
    0 3 4 1 o 181.301 190.842 37.57 1.50053 1.45
    4 1 2 1 o 1022.131 1013.436 -119.05 1.51889 8.37
    8 4 -5 2 o 25.496 26.427 0.00 1.45539 0.00
    10 2 -3 2 o 3940.361 4245.592 0.00 1.49877 0.20
    1 3 -8 2 o 10.722 10.889 180.00 1.32395 0.00
    5 3 6 2 o 971.692 1034.881 0.00 1.35102 0.04
    3 2 3 1 o 211.888 229.549 135.95 1.49524 1.68
    9 5 -2 2 o 1246.870 1290.770 180.00 1.42836 0.06
    8 6 -1 2 o 323.745 335.683 180.00 1.42751 0.02
    0 2 6 1 o 232.980 251.261 -147.32 1.49214 1.84
    8 0 -6 2 o 13361.651 12542.118 0.00 1.50997 0.35
    4 2 0 1 o 109.327 118.743 -144.74 1.49083 0.86
    8 6 -2 2 o 170.778 179.914 0.00 1.42399 0.01
    2 1 -7 1 o 25.000 27.507 -58.29 1.48811 0.20
    4 1 -5 1 o 309.356 298.542 -4.56 1.50646 2.49
    2 2 -6 1 o 60.483 65.999 68.38 1.48673 0.47
    4 6 3 2 o 247.106 258.132 0.00 1.56691 0.01
    4 2 -3 1 o 132.058 141.538 -67.90 1.48575 1.04
    6 2 6 2 o 23.955 24.707 180.00 1.31311 0.00
    7 5 2 2 o 79.640 81.347 180.00 1.50295 0.00
    8 4 2 2 o 1420.399 1397.806 0.00 1.48228 0.07
    4 4 6 2 o 55.866 60.684 180.00 1.36442 0.00
    7 7 -2 2 o 1258.424 1386.404 180.00 1.39004 0.06
    0 8 3 2 o 26.212 27.881 180.00 1.43740 0.00
    4 8 -3 2 o 290.886 319.369 180.00 1.38814 0.01
    1 9 0 2 o 59.102 64.489 180.00 1.38366 0.00
    0 1 7 1 o 86.059 84.472 -144.31 1.47304 0.66
    9 1 3 2 o 87.764 91.409 180.00 1.40782 0.00
    8 2 4 2 o 86.209 94.065 180.00 1.38288 0.00
    1 7 4 2 o 14954.765 14835.034 180.00 1.47173 0.74
    3 1 8 2 o 5186.523 5229.981 0.00 1.24655 0.18
    1 3 8 2 o 463.034 513.278 0.00 1.27470 0.02
    9 5 -3 2 o 393.562 414.990 180.00 1.40530 0.02
    9 5 -1 2 o 274.601 283.924 180.00 1.42780 0.01
    5 0 -2 1 o 141.756 134.874 0.00 1.46887 0.54
    6 6 -5 2 o 217.368 231.844 180.00 1.40312 0.01
    8 2 -6 2 o 2840.706 2705.670 180.00 1.46777 0.14
    3 5 -7 2 o 1074.999 1142.223 180.00 1.35313 0.05
    5 1 7 2 o 272.106 296.484 180.00 1.27140 0.01
    1 9 -1 2 o 768.362 841.505 0.00 1.37645 0.03
    2 0 6 1 o 96.153 98.584 180.00 1.46224 0.37
    8 6 -3 2 o 4.248 4.619 180.00 1.39730 0.00
    7 7 -1 2 o 689.466 750.182 0.00 1.39713 0.03
    2 6 -6 2 o 4703.059 5122.435 180.00 1.39693 0.21
    5 0 -1 1 o 113.481 118.126 180.00 1.46061 0.43
    6 0 -8 2 o 8671.026 9290.780 0.00 1.34743 0.18
    1 5 -7 2 o 2369.351 2544.899 180.00 1.34699 0.10
    4 8 1 2 o 150.334 155.403 0.00 1.41775 0.01
    2 6 5 2 o 1970.876 2137.359 0.00 1.43895 0.09
    1 9 1 2 o 3688.073 4046.906 180.00 1.36918 0.16
    3 3 -1 1 o 284.466 297.455 -33.47 1.45635 2.14
    3 0 -7 1 o 0.532 0.552 180.00 1.45548 0.00
    2 3 -4 1 o 274.296 282.943 -136.46 1.45475 2.06
    6 6 2 2 o 3731.090 4228.826 180.00 1.48801 0.19
    3 7 -5 2 o 1764.641 1951.813 180.00 1.39032 0.08
    3 7 3 2 o 7218.400 8267.578 0.00 1.48746 0.36
    1 1 -9 2 o 809.175 819.645 0.00 1.23316 0.03
    5 0 -3 1 o 136.939 141.795 0.00 1.44994 0.51
    9 3 2 2 o 3214.144 3322.043 0.00 1.43012 0.15
    2 4 -8 2 o 267.479 302.831 0.00 1.28494 0.01
    7 7 -3 2 o 5139.253 5585.219 180.00 1.36162 0.22
    8 6 0 2 o 1900.997 1981.622 0.00 1.40733 0.09
    10 2 1 2 o 378.462 390.763 0.00 1.42691 0.02
    5 3 -8 2 o 494.319 515.490 180.00 1.30899 0.02
    3 3 -2 1 o 56.114 63.360 140.15 1.44519 0.42
    7 7 0 2 o 524.153 572.013 0.00 1.38188 0.02
    4 0 3 1 o 1041.802 1077.749 0.00 1.46131 3.95
    2 2 -9 2 o 51.633 52.451 0.00 1.22685 0.00
    10 4 -2 2 o 971.385 1041.861 0.00 1.40233 0.04
    3 3 0 1 o 94.017 106.790 -121.06 1.44096 0.69
    9 1 -5 2 o 4467.545 5851.014 180.00 1.51604 0.23
    6 4 -7 2 o 179.554 190.757 180.00 1.35396 0.01
    1 7 -5 2 o 0.000 0.000 180.00 1.39878 0.00
    4 2 1 1 o 418.988 444.933 105.44 1.43775 3.08
    10 4 -1 2 o 1824.776 1979.472 0.00 1.39794 0.08
    0 6 6 2 o 63.787 69.743 180.00 1.37492 0.00
    3 5 6 2 o 2095.935 2221.951 0.00 1.35107 0.09
    1 5 7 2 o 355.688 383.734 180.00 1.30136 0.01
    3 1 -9 2 o 376.658 380.095 180.00 1.24866 0.01
    6 4 5 2 o 2410.476 2555.148 180.00 1.35016 0.10
    4 6 -6 2 o 1695.196 1847.869 180.00 1.37329 0.07
    9 3 -5 2 o 296.572 313.703 180.00 1.43406 0.01
    1 9 -2 2 o 1133.726 1204.662 0.00 1.34852 0.05
    10 2 -4 2 o 2482.385 2550.421 180.00 1.45069 0.12
    4 6 4 2 o 1068.525 1115.659 0.00 1.44848 0.05
    4 2 -4 1 o 371.556 381.919 141.68 1.43019 2.70
    1 3 4 1 o 27.630 28.455 -83.09 1.43017 0.20
    4 0 -6 1 o 745.122 805.158 0.00 1.44711 2.77
    7 3 5 2 o 114.995 116.756 0.00 1.32033 0.00
    11 1 -1 2 o 1790.182 1840.503 0.00 1.40986 0.08
    10 0 2 2 o 18.802 20.707 0.00 1.38870 0.00
    1 0 7 1 o 219.382 225.308 0.00 1.42767 0.79
    8 4 3 2 o 182.484 201.006 0.00 1.38796 0.01
    1 1 9 2 o 397.130 383.386 180.00 1.18832 0.01
    5 0 0 1 o 457.654 470.761 180.00 1.42651 1.66
    2 8 -4 2 o 2640.037 2867.259 180.00 1.36490 0.11
    6 8 -1 2 o 567.990 630.812 180.00 1.34200 0.02
    7 3 -7 2 o 1220.822 1325.578 180.00 1.36481 0.05
    6 2 -8 2 o 3127.826 3191.161 180.00 1.31719 0.12
    3 9 -1 2 o 1579.669 1727.490 180.00 1.34047 0.06
    3 9 0 2 o 367.190 402.195 180.00 1.34031 0.02
    5 7 2 2 o 25.010 28.486 0.00 1.44045 0.00
    10 4 -3 2 o 865.384 943.511 0.00 1.38420 0.04
    9 5 -4 2 o 482.833 523.555 0.00 1.36187 0.02
    9 5 0 2 o 1591.182 1696.452 0.00 1.40371 0.07
    2 2 5 1 o 283.378 306.187 -75.10 1.42177 2.04
    10 0 -4 2 o 2610.747 3260.551 180.00 1.49139 0.07
    11 1 -2 2 o 363.252 379.120 0.00 1.41835 0.02
    5 1 -2 1 o 100.419 103.920 -24.18 1.41799 0.72
    2 3 3 1 o 390.382 388.354 -70.62 1.41502 2.78
    6 8 -2 2 o 4095.676 4113.724 180.00 1.33239 0.17
    5 5 5 2 o 1677.686 1788.322 180.00 1.35473 0.07
    3 0 5 1 o 64.564 66.150 0.00 1.43009 0.23
    7 1 6 2 o 247.333 250.703 0.00 1.25648 0.01
    0 4 8 2 o 746.194 756.445 0.00 1.25645 0.03
    2 1 6 1 o 101.857 102.346 -48.84 1.41203 0.72
    4 0 8 2 o 3241.722 3070.829 0.00 1.20415 0.05
    4 8 -4 2 o 1.651 1.655 180.00 1.32943 0.00
    8 6 -4 2 o 3732.832 3947.386 180.00 1.35111 0.16
    5 1 -1 1 o 33.412 34.034 -149.55 1.41056 0.24
    9 1 4 2 o 1205.094 1290.543 180.00 1.30419 0.05
    6 8 -3 2 o 2750.321 2946.770 180.00 1.30417 0.11
    3 3 -3 1 o 332.926 342.700 112.17 1.40925 2.35
    7 5 3 2 o 4096.621 4236.013 0.00 1.40879 0.19
    4 4 -8 2 o 2510.503 2842.396 180.00 1.27804 0.09
    5 0 -4 1 o 742.040 773.948 0.00 1.40683 2.61
    7 5 -6 2 o 1671.953 1784.763 0.00 1.34723 0.07
    3 1 -7 1 o 162.972 170.947 9.93 1.40593 1.15
    4 2 -9 2 o 2407.741 2449.390 180.00 1.22598 0.08
    3 3 8 2 o 414.463 394.928 180.00 1.19977 0.01
    1 2 6 1 o 339.948 358.867 -26.75 1.40515 2.39
    3 9 -2 2 o 11.424 11.578 180.00 1.32106 0.00
    0 2 9 2 o 3384.900 3260.243 0.00 1.19713 0.11
    3 3 1 1 o 205.698 221.983 146.15 1.40143 1.44
    5 1 -3 1 o 159.358 172.288 26.99 1.40094 1.11
    5 3 7 2 o 224.464 226.252 180.00 1.22188 0.01
    9 3 3 2 o 756.062 854.663 180.00 1.34145 0.03
    1 3 -5 1 o 10.152 11.000 -171.46 1.39916 0.07
    1 1 7 1 o 251.375 275.710 36.35 1.38083 1.71
    5 5 -7 2 o 239.647 243.519 180.00 1.31818 0.01
    4 1 -6 1 o 69.861 75.719 14.51 1.39839 0.49
    8 2 5 2 o 271.887 295.329 180.00 1.26992 0.01
    5 7 -5 2 o 20.992 22.545 0.00 1.33880 0.00
    8 4 -6 2 o 1172.612 1296.922 0.00 1.35967 0.05
    11 1 0 2 o 1885.735 2086.258 180.00 1.37922 0.08
    3 2 -6 1 o 397.471 436.076 129.64 1.39615 2.76
    7 7 -4 2 o 992.110 1014.899 0.00 1.31556 0.04
    1 0 -8 1 o 9.118 10.092 0.00 1.37732 0.03
    4 1 3 1 o 81.917 82.768 -124.01 1.41119 0.58
    1 9 2 2 o 158.406 158.922 0.00 1.33495 0.01
    10 2 2 2 o 14.197 15.299 180.00 1.35566 0.00
    6 8 0 2 o 1978.006 1976.983 180.00 1.33178 0.08
    10 4 0 2 o 108.520 117.885 0.00 1.37167 0.00
    2 8 3 2 o 234.312 257.980 180.00 1.38940 0.01
    1 3 -9 2 o 1993.179 1926.624 180.00 1.18781 0.06
    11 1 -3 2 o 1494.546 1604.748 0.00 1.40347 0.07
    4 8 2 2 o 931.512 1037.361 180.00 1.36891 0.04
    8 2 -7 2 o 138.641 145.753 180.00 1.34890 0.01
    4 4 7 2 o 791.207 801.289 180.00 1.23440 0.03
    8 6 1 2 o 417.536 461.566 0.00 1.36631 0.02
    0 3 5 1 o 122.687 133.332 125.96 1.38335 0.84
    3 1 5 1 o 84.885 91.959 46.04 1.38301 0.58
    10 4 -4 2 o 1.090 1.181 180.00 1.34605 0.00
    4 2 8 2 o 1164.808 1097.022 0.00 1.18242 0.04
    9 1 -6 2 o 0.942 0.936 0.00 1.41267 0.00
    1 2 -7 1 o 398.623 426.442 -110.06 1.36319 2.64
    5 1 -9 2 o 3012.619 3067.872 180.00 1.23140 0.10
    7 1 -8 2 o 85.804 92.557 0.00 1.30133 0.00
    5 1 0 1 o 106.609 117.998 -127.67 1.37977 0.72
    1 7 5 2 o 492.406 530.208 0.00 1.36186 0.02
    3 9 1 2 o 7908.596 8000.251 0.00 1.32062 0.32
    3 2 4 1 o 165.363 183.609 66.32 1.37736 1.12
    9 5 1 2 o 2885.580 3228.775 180.00 1.35945 0.12
    0 4 0 1 o 338.390 379.953 -115.96 1.35871 1.11
    0 8 4 2 o 5.286 5.915 180.00 1.35821 0.00
    3 3 -9 2 o 38.782 36.668 0.00 1.20165 0.00
    2 4 8 2 o 5690.387 5432.144 0.00 1.19904 0.19
    5 9 -1 2 o 137.276 150.316 0.00 1.27043 0.01
    6 6 3 2 o 1380.445 1504.654 0.00 1.40030 0.06
    2 6 6 2 o 4159.594 4262.942 0.00 1.31322 0.16
    4 6 5 2 o 1506.946 1480.322 0.00 1.33328 0.06
    11 3 -2 2 o 2969.237 3127.463 0.00 1.35055 0.12
    4 2 2 1 o 83.590 93.459 68.51 1.36714 0.56
    11 1 1 2 o 659.499 659.345 0.00 1.33051 0.03
    6 6 -6 2 o 4797.589 4925.580 0.00 1.31039 0.19
    2 0 -8 1 o 18.685 20.555 180.00 1.36605 0.06
    0 4 1 1 o 341.091 357.977 -67.87 1.34791 2.21
    7 7 1 2 o 1659.933 1784.936 0.00 1.34641 0.07
    2 3 -5 1 o 149.730 159.921 -52.68 1.36286 0.99
    9 3 -6 2 o 14.325 15.668 180.00 1.34564 0.00
    2 2 9 2 o 14278.271 12536.593 0.00 1.14295 0.43
    5 1 -4 1 o 156.586 168.649 75.12 1.36194 1.03
    3 9 -3 2 o 2377.773 2718.554 180.00 1.28452 0.09
    6 2 7 2 o 114.807 112.308 0.00 1.19124 0.00
    11 3 -1 2 o 934.988 1074.323 180.00 1.34321 0.04
    3 7 4 2 o 223.043 240.533 180.00 1.38877 0.01
    1 9 -3 2 o 135.557 145.760 0.00 1.30345 0.01
    9 5 -5 2 o 33.008 35.536 180.00 1.30346 0.00
    4 2 -5 1 o 19.828 22.424 -21.40 1.35806 0.13
    5 9 -2 2 o 4385.163 4465.051 180.00 1.25945 0.16
    0 0 8 1 o 7.275 7.977 180.00 1.33903 0.02
    5 0 1 1 o 764.813 827.837 180.00 1.37163 2.56
    10 2 -5 2 o 93.294 101.175 180.00 1.38439 0.00
    11 3 -3 2 o 75.351 78.991 0.00 1.33768 0.00
    6 4 6 2 o 209.322 212.356 180.00 1.23400 0.01
    3 3 -4 1 o 157.323 163.629 -52.35 1.35371 1.03
    1 1 -8 1 o 52.972 51.925 34.67 1.33512 0.34
    7 3 6 2 o 87.560 82.786 0.00 1.20861 0.00
    1 4 0 1 o 538.966 525.009 4.97 1.33470 3.42
    2 6 -7 2 o 149.025 168.976 0.00 1.27545 0.01
    0 2 7 1 o 263.352 256.636 105.31 1.33342 1.67
    0 6 7 2 o 589.764 592.291 0.00 1.25307 0.02
    1 4 -1 1 o 29.158 28.798 -127.76 1.33182 0.18
    3 5 -8 2 o 322.506 330.289 180.00 1.22885 0.01
    0 10 0 2 o 435.288 439.196 0.00 1.25045 0.01
    7 5 4 2 o 502.789 509.674 0.00 1.31125 0.02
    3 5 7 2 o 40.152 41.077 0.00 1.22708 0.00
    1 7 -6 2 o 3194.733 3632.287 0.00 1.29146 0.12
    8 4 4 2 o 22.354 25.395 0.00 1.29136 0.00
    5 0 -5 1 o 70.635 77.556 0.00 1.34559 0.23
    8 6 -5 2 o 780.743 886.919 0.00 1.29098 0.03
    3 7 -6 2 o 3395.764 3863.112 180.00 1.29078 0.13
    2 2 -7 1 o 358.828 405.274 141.95 1.34456 2.31
    10 4 1 2 o 9236.495 9099.047 180.00 1.32700 0.37
    3 3 2 1 o 152.674 177.421 -32.64 1.34335 0.98
    2 1 -8 1 o 160.972 160.215 -15.04 1.32484 1.01
    5 9 0 2 o 543.822 563.434 0.00 1.26458 0.02
    2 8 -5 2 o 380.860 438.487 0.00 1.28474 0.01
    11 1 -4 2 o 173.868 200.966 0.00 1.36733 0.01
    0 10 1 2 o 308.261 309.404 180.00 1.24241 0.01
    2 3 4 1 o 31.840 32.062 60.05 1.32107 0.20
    6 8 1 2 o 272.533 293.519 0.00 1.30304 0.01
    4 6 -7 2 o 2.007 2.063 180.00 1.26300 0.00
    1 3 5 1 o 32.971 33.146 -25.14 1.32036 0.20
    5 1 8 2 o 638.698 542.154 180.00 1.14923 0.02
    1 5 -8 2 o 2874.228 2871.750 180.00 1.21913 0.10
    2 0 -10 2 o 2288.649 2162.357 0.00 1.12448 0.03
    5 5 6 2 o 64.061 64.178 180.00 1.24016 0.00
    6 8 -4 2 o 1418.340 1449.136 180.00 1.26071 0.05
    1 3 9 2 o 661.447 562.163 180.00 1.14759 0.02
    4 8 -5 2 o 2341.636 2389.750 180.00 1.26062 0.09
    1 4 1 1 o 65.977 66.740 -26.46 1.31723 0.41
    3 1 9 2 o 438.993 413.455 0.00 1.12292 0.01
    0 4 2 1 o 52.043 52.691 -63.07 1.31699 0.32
    11 3 0 2 o 393.658 399.007 180.00 1.31664 0.02
    0 0 10 2 o 33.578 30.114 0.00 1.09773 0.00
    6 4 -8 2 o 4.849 4.869 0.00 1.23738 0.00
    7 7 -5 2 o 89.629 90.323 0.00 1.25707 0.00
    5 1 1 1 o 188.595 188.247 19.96 1.32993 1.19
    10 2 3 2 o 76.773 87.718 0.00 1.27650 0.00
    4 0 -7 1 o 208.549 207.916 180.00 1.32956 0.66
    4 0 4 1 o 124.903 150.238 0.00 1.34303 0.40
    2 10 0 2 o 335.706 340.868 0.00 1.23399 0.01
    5 7 -6 2 o 353.321 353.453 180.00 1.25476 0.01
    5 9 -3 2 o 11906.732 12130.131 0.00 1.23290 0.41
    10 4 -5 2 o 0.139 0.158 180.00 1.29259 0.00
    8 0 6 2 o 2744.257 2666.795 0.00 1.18825 0.04
    1 4 -2 1 o 82.003 84.410 -89.46 1.30896 0.50
    2 10 -1 2 o 845.214 864.404 0.00 1.23148 0.03
    9 1 -7 2 o 1613.429 1660.321 180.00 1.30890 0.06
    5 3 -9 2 o 1915.141 1845.461 180.00 1.18624 0.06
    9 3 4 2 o 2778.354 2803.867 180.00 1.25089 0.10
    11 3 -4 2 o 707.150 760.403 180.00 1.30628 0.03
    11 1 2 2 o 3156.872 3426.265 0.00 1.26930 0.12
    2 4 -9 2 o 1089.003 971.803 0.00 1.16159 0.03
    7 3 -8 2 o 218.958 220.517 180.00 1.24837 0.01
    9 1 5 2 o 4637.985 4344.532 180.00 1.20570 0.15
    0 4 9 2 o 124.465 116.635 180.00 1.13627 0.00
    1 9 3 2 o 1077.590 1242.864 180.00 1.28518 0.04
    9 7 -2 2 o 192.426 193.224 180.00 1.24646 0.01
    9 7 -1 2 o 14.274 14.318 180.00 1.24609 0.00
    3 9 2 2 o 71.465 82.218 180.00 1.28384 0.00
    9 5 2 2 o 544.781 583.393 0.00 1.30049 0.02
    1 5 8 2 o 580.867 539.486 0.00 1.18034 0.02
    0 1 8 1 o 541.715 583.508 -118.75 1.30015 3.26
    8 0 -8 2 o 108.868 112.113 0.00 1.26388 0.00
    8 4 -7 2 o 386.206 396.212 0.00 1.26356 0.01
    5 7 3 2 o 346.946 347.884 0.00 1.36400 0.01
    1 1 -10 2 o 9517.861 8350.938 0.00 1.10942 0.27
    2 0 7 1 o 0.845 0.931 0.00 1.29800 0.00
    10 6 -3 2 o 584.495 584.868 0.00 1.24051 0.02
    8 8 -2 2 o 2401.339 2415.819 180.00 1.21967 0.08
    2 2 -10 2 o 760.928 653.952 180.00 1.10672 0.02
    8 2 -8 2 o 253.724 253.560 0.00 1.23883 0.01
    8 6 2 2 o 1790.049 1807.727 180.00 1.30963 0.07
    10 0 4 2 o 5459.400 5424.520 180.00 1.21779 0.09
    3 0 -8 1 o 197.734 204.376 180.00 1.30864 0.60
    12 0 -2 2 o 2195.080 2260.034 0.00 1.30880 0.04
    6 6 4 2 o 13786.239 14630.766 0.00 1.30752 0.54
    4 0 -10 2 o 929.058 880.463 0.00 1.12782 0.01
    11 3 1 2 o 4256.072 4875.604 0.00 1.27407 0.16
    6 2 -9 2 o 795.654 781.115 0.00 1.19472 0.03
    6 0 8 2 o 355.670 304.266 180.00 1.10401 0.00
    1 3 -6 1 o 208.441 239.043 -8.16 1.29057 1.24
    5 1 -5 1 o 57.091 61.530 97.53 1.30615 0.35
    3 9 -4 2 o 243.009 246.004 180.00 1.23492 0.01
    2 10 -2 2 o 3147.172 3046.667 0.00 1.21387 0.11
    10 6 -2 2 o 1597.597 1597.442 180.00 1.25351 0.06
    4 3 -1 1 o 26.400 30.558 135.06 1.28799 0.16
    2 2 6 1 o 99.098 114.791 -49.65 1.28765 0.59
    3 1 -10 2 o 39.435 37.332 180.00 1.12464 0.00
    4 3 -2 1 o 194.895 226.140 15.29 1.28689 1.15
    7 1 7 2 o 11.865 10.073 180.00 1.14635 0.00
    7 5 -7 2 o 2146.959 2168.495 180.00 1.25080 0.08
    10 6 -1 2 o 223.589 226.242 180.00 1.25038 0.01
    9 7 -3 2 o 1.076 1.104 180.00 1.23105 0.00
    8 2 6 2 o 1219.052 1113.612 180.00 1.16735 0.04
    1 4 2 1 o 274.626 317.536 -141.64 1.28167 1.61
    5 5 -8 2 o 2598.376 2435.622 0.00 1.20742 0.09
    2 8 4 2 o 334.573 331.138 180.00 1.31112 0.01
    1 9 -4 2 o 288.370 289.080 180.00 1.24624 0.01
    12 2 -2 2 o 24.785 28.684 0.00 1.28103 0.00
    4 6 6 2 o 1.190 1.224 180.00 1.22621 0.00
    1 1 10 2 o 2532.465 2331.897 180.00 1.07295 0.07
    7 1 -9 2 o 3260.327 3128.424 180.00 1.18518 0.11
    7 7 2 2 o 2377.264 2731.930 0.00 1.29511 0.09
    10 2 -6 2 o 6569.044 7027.323 180.00 1.30747 0.26
    5 9 1 2 o 1.355 1.360 0.00 1.24258 0.00
    5 2 -2 1 o 18.458 21.119 22.92 1.29217 0.11
    4 4 -9 2 o 17.094 15.199 180.00 1.16085 0.00
    4 8 3 2 o 113.448 123.684 180.00 1.30591 0.00
    8 8 -3 2 o 3053.921 2847.761 180.00 1.20277 0.10
    4 1 -7 1 o 320.937 367.385 -21.45 1.29148 1.91
    8 8 -1 2 o 572.005 582.048 0.00 1.22187 0.02
    2 10 1 2 o 280.720 284.634 180.00 1.22112 0.01
    4 1 4 1 o 60.656 65.930 -49.15 1.30381 0.37
    2 6 7 2 o 229.778 215.713 0.00 1.20093 0.01
    11 5 -2 2 o 1880.941 1877.257 0.00 1.23979 0.07
    3 7 5 2 o 0.125 0.144 0.00 1.28927 0.00
    2 4 -1 1 o 163.979 188.527 176.64 1.27363 0.95
    3 3 3 1 o 274.080 315.317 -142.38 1.27355 1.58
    5 0 2 1 o 96.755 104.386 180.00 1.30292 0.29
    1 7 6 2 o 3448.432 3454.225 180.00 1.25662 0.12
    0 8 5 2 o 2178.837 2490.396 180.00 1.27332 0.08
    12 2 -3 2 o 297.708 340.876 0.00 1.27293 0.01
    0 10 2 2 o 4.075 4.091 180.00 1.21921 0.00
    12 0 0 2 o 233.232 263.825 0.00 1.27205 0.00
    6 6 -7 2 o 524.581 524.938 0.00 1.21861 0.02
    3 0 6 1 o 183.019 212.831 180.00 1.28708 0.54
    12 2 -1 2 o 302.823 342.376 0.00 1.27187 0.01
    4 2 3 1 o 35.180 40.903 -56.52 1.28702 0.21
    0 3 6 1 o 65.299 73.747 158.67 1.27163 0.38
    9 3 -7 2 o 0.003 0.003 0.00 1.25505 0.00
    5 3 8 2 o 774.083 694.547 180.00 1.11226 0.02
    5 2 -1 1 o 0.411 0.478 -13.42 1.28654 0.00
    8 4 5 2 o 338.800 324.346 180.00 1.19795 0.01
    4 3 0 1 o 249.821 279.164 -160.82 1.27081 1.44
    9 5 -6 2 o 1094.074 1101.569 180.00 1.23599 0.04
    3 3 -5 1 o 360.668 419.446 -174.34 1.28535 2.12
    0 4 3 1 o 160.928 176.899 168.14 1.26988 0.92
    2 4 0 1 o 115.313 126.318 -110.32 1.26968 0.66
    3 3 9 2 o 659.536 602.596 180.00 1.08836 0.02
    7 5 5 2 o 1635.526 1610.589 0.00 1.21630 0.06
    10 4 2 2 o 6826.896 7395.834 0.00 1.26911 0.25
    1 4 -3 1 o 554.877 601.510 90.84 1.26904 3.19
    2 3 -6 1 o 58.592 62.748 81.72 1.26827 0.34
    4 2 -10 2 o 3162.655 2773.887 180.00 1.10990 0.09
    10 2 4 2 o 112.496 110.815 180.00 1.19532 0.00
    3 2 -7 1 o 294.543 340.454 149.27 1.28303 1.73
    4 3 -3 1 o 182.510 193.725 17.62 1.26767 1.05
    5 9 -4 2 o 100.407 100.066 180.00 1.19359 0.00
    10 6 -4 2 o 325.407 312.101 0.00 1.21283 0.01
    5 2 -3 1 o 71.064 82.695 -144.63 1.27923 0.41
    9 7 0 2 o 1301.242 1344.110 0.00 1.22998 0.05
    1 2 7 1 o 707.830 722.277 -67.82 1.26386 4.03
    11 5 -3 2 o 2208.179 2279.358 180.00 1.22982 0.08
    10 0 -6 2 o 6178.196 8312.830 180.00 1.33704 0.13
    12 2 0 2 o 231.116 231.613 180.00 1.24651 0.01
    4 10 -1 2 o 474.027 469.835 180.00 1.19075 0.02
    2 1 7 1 o 126.862 128.902 147.22 1.26249 0.72
    1 0 8 1 o 440.423 447.986 0.00 1.26228 1.25
    4 2 -6 1 o 370.235 430.013 -38.78 1.27729 2.15
    4 10 0 2 o 2206.836 2159.981 180.00 1.18828 0.07
    2 4 -2 1 o 148.883 151.338 34.14 1.25983 0.84
    0 2 10 2 o 132.431 120.604 0.00 1.08119 0.00
    2 6 -8 2 o 391.174 358.162 0.00 1.16755 0.01
    6 8 -5 2 o 398.883 371.634 0.00 1.20648 0.01
    5 0 -6 1 o 15.652 18.037 0.00 1.27333 0.05
    4 4 8 2 o 1276.609 1212.220 180.00 1.12367 0.04
    3 1 -8 1 o 136.644 155.918 -48.66 1.27228 0.79
    8 6 -6 2 o 2703.182 2762.122 0.00 1.22276 0.09
    2 10 -3 2 o 8.724 8.251 180.00 1.18300 0.00
    9 7 -4 2 o 2539.416 2372.618 180.00 1.20154 0.08
    11 1 3 2 o 40.984 38.278 0.00 1.20119 0.00
    1 3 -10 2 o 943.859 871.444 0.00 1.07606 0.03
    5 1 2 1 o 437.571 459.440 100.49 1.26702 2.50
    7 9 -1 2 o 1855.359 1720.732 0.00 1.18101 0.06
    3 2 5 1 o 84.581 87.247 71.26 1.26554 0.48
    2 0 10 2 o 246.976 207.785 180.00 1.05221 0.00
    11 5 -1 2 o 2277.746 2316.706 180.00 1.23411 0.08
    4 10 -2 2 o 6870.116 6311.344 0.00 1.17938 0.22
    4 2 9 2 o 43.933 40.586 0.00 1.07362 0.00
    2 4 1 1 o 465.135 468.263 75.38 1.24845 2.59
    5 2 0 1 o 166.479 169.035 142.17 1.26305 0.95
    5 1 -10 2 o 1384.501 1277.266 180.00 1.11586 0.04
    10 6 0 2 o 0.261 0.269 0.00 1.23147 0.00
    7 9 -2 2 o 6221.516 5702.463 180.00 1.17672 0.20
    3 7 -7 2 o 449.777 443.481 0.00 1.19553 0.01
    2 10 2 2 o 1025.276 1026.875 180.00 1.19426 0.03
    11 3 -5 2 o 22.421 22.901 0.00 1.26005 0.00
    10 4 -6 2 o 86.511 89.771 180.00 1.22932 0.00
    6 8 2 2 o 189.065 192.159 0.00 1.25917 0.01
    9 1 -8 2 o 3536.986 3330.260 0.00 1.21010 0.12
    11 1 -5 2 o 905.640 1644.563 180.00 1.31457 0.04
    8 8 -4 2 o 2642.316 2439.788 180.00 1.17293 0.08
    7 7 -6 2 o 3719.380 3723.410 0.00 1.19145 0.12
    1 7 -7 2 o 80.103 80.163 180.00 1.19128 0.00
    8 8 0 2 o 786.203 738.851 0.00 1.20915 0.03
    3 3 -10 2 o 1452.487 1335.174 180.00 1.08993 0.04
    2 4 9 2 o 2124.145 1950.505 180.00 1.08963 0.06
    6 4 7 2 o 2078.028 1977.859 0.00 1.13123 0.06
    1 5 -9 2 o 4182.526 3678.090 180.00 1.11036 0.12
    7 3 7 2 o 1267.924 1106.378 180.00 1.10966 0.04
    6 2 8 2 o 1804.221 1642.339 180.00 1.08720 0.05
    3 1 6 1 o 20.325 20.264 23.64 1.25244 0.11
    4 8 -6 2 o 1489.315 1452.994 0.00 1.18735 0.05
    11 5 -4 2 o 302.641 279.545 180.00 1.20528 0.01
    4 3 1 1 o 271.901 270.511 178.56 1.23746 1.49
    6 0 -10 2 o 2188.471 1859.949 180.00 1.10713 0.03
    11 3 2 2 o 6433.758 6529.576 180.00 1.22002 0.22
    2 8 -6 2 o 10153.215 9393.696 180.00 1.20253 0.34
    5 2 -4 1 o 203.542 206.163 -41.73 1.24933 1.13
    12 0 -4 2 o 1826.343 2139.365 0.00 1.27416 0.03
    0 6 8 2 o 633.136 528.327 180.00 1.14606 0.02
    3 9 3 2 o 531.319 541.759 0.00 1.23407 0.02
    12 2 -4 2 o 628.551 627.409 180.00 1.24850 0.02
    0 10 3 2 o 239.547 227.356 0.00 1.18326 0.01
    7 3 -9 2 o 1.659 1.392 180.00 1.14476 0.00
    9 5 3 2 o 908.675 930.246 180.00 1.23274 0.03
    4 3 -4 1 o 261.131 268.064 40.69 1.23262 1.42
    1 4 3 1 o 73.654 75.722 170.22 1.23221 0.40
    9 3 5 2 o 7.972 7.157 180.00 1.16322 0.00
    5 7 4 2 o 2659.034 3158.331 0.00 1.28076 0.10
    6 6 5 2 o 4778.305 4694.421 0.00 1.21584 0.16
    4 6 -8 2 o 82.112 73.490 0.00 1.16237 0.00
    2 4 -3 1 o 548.653 570.537 -63.05 1.22992 2.96
    2 2 10 2 o 3893.639 3360.889 0.00 1.03762 0.10
    1 1 8 1 o 62.722 65.204 10.22 1.22955 0.34
    3 5 -9 2 o 107.457 101.995 0.00 1.12164 0.00
    8 6 3 2 o 2336.908 2370.565 0.00 1.24321 0.08
    11 5 0 2 o 5044.167 4851.189 0.00 1.21341 0.17
    1 2 -8 1 o 24.896 25.899 116.76 1.22853 0.13
    3 5 8 2 o 3844.461 3624.559 0.00 1.12011 0.11
    7 9 -3 2 o 2252.037 1985.250 180.00 1.15933 0.07
    2 3 5 1 o 271.911 282.418 170.85 1.22722 1.46
    3 9 -5 2 o 3250.610 2966.931 0.00 1.17689 0.10
    5 1 -6 1 o 38.359 38.072 64.04 1.23976 0.21
    5 5 7 2 o 1655.748 1550.136 0.00 1.13803 0.05
    1 9 4 2 o 565.017 582.269 180.00 1.22505 0.02
    6 0 -2 1 o 601.796 621.032 180.00 1.22430 1.61
    12 2 1 2 o 128.435 119.490 180.00 1.20772 0.00
    4 10 -3 2 o 323.530 276.089 180.00 1.15532 0.01
    1 0 -9 1 o 148.733 153.016 0.00 1.22260 0.40
    12 4 -2 2 o 3121.221 2895.850 0.00 1.20726 0.10
    10 6 -5 2 o 784.519 724.501 0.00 1.17329 0.02
    5 9 2 2 o 13.010 12.011 0.00 1.20683 0.00
    4 10 1 2 o 882.125 816.141 0.00 1.17222 0.03
    9 1 6 2 o 283.463 260.567 180.00 1.11493 0.01
    7 9 0 2 o 1844.457 1707.759 180.00 1.17176 0.06
    8 4 -8 2 o 0.676 0.626 180.00 1.17174 0.00
    6 4 -9 2 o 4275.370 4086.830 0.00 1.13421 0.13
    2 2 -8 1 o 4.464 4.566 128.27 1.22051 0.02
    2 0 -9 1 o 68.386 69.838 180.00 1.22036 0.18
    5 7 -7 2 o 384.483 356.031 0.00 1.17122 0.01
    6 0 -3 1 o 330.723 334.123 0.00 1.21892 0.88
    7 1 8 2 o 5116.579 4242.788 180.00 1.05112 0.13
    10 4 3 2 o 7408.505 6822.933 180.00 1.20346 0.25
    1 4 -4 1 o 128.117 126.581 137.97 1.21657 0.68
    1 3 6 1 o 18.293 18.062 -91.79 1.21649 0.10
    12 4 -3 2 o 2382.199 2220.929 180.00 1.20047 0.08
    6 2 -10 2 o 1216.184 1122.840 180.00 1.09017 0.03
    2 8 5 2 o 283.149 295.767 180.00 1.22902 0.01
    9 7 1 2 o 33.645 31.383 180.00 1.19988 0.00
    12 4 -1 2 o 1888.185 1767.090 180.00 1.19959 0.06
    5 1 9 2 o 1600.122 1311.140 0.00 1.04697 0.04
    2 4 2 1 o 77.389 73.511 112.99 1.21242 0.41
    10 2 -7 2 o 27.757 28.797 180.00 1.22650 0.00
    0 4 4 1 o 422.645 398.974 85.69 1.21168 2.21
    5 9 -5 2 o 105.851 87.666 180.00 1.14515 0.00
    12 0 2 2 o 2792.742 2536.092 180.00 1.17965 0.04
    3 3 -6 1 o 92.011 86.288 88.24 1.21063 0.48
    5 2 1 1 o 253.191 261.379 -93.56 1.22448 1.35
    3 7 6 2 o 4582.074 4644.727 0.00 1.19411 0.15
    9 7 -5 2 o 2498.163 2223.384 0.00 1.16085 0.08
    1 7 7 2 o 184.134 162.460 0.00 1.15937 0.01
    1 3 10 2 o 2043.286 1704.322 0.00 1.04268 0.05
    7 5 -8 2 o 599.579 528.721 0.00 1.15935 0.02
    6 10 -2 2 o 2433.117 2328.412 180.00 1.12258 0.07
    4 0 -8 1 o 324.068 332.065 0.00 1.22052 0.86
    3 1 10 2 o 1045.611 1005.914 180.00 1.02107 0.03
    4 0 5 1 o 221.584 227.435 0.00 1.23283 0.60
    5 2 -5 1 o 45.630 41.718 -20.52 1.20585 0.24
    5 3 -10 2 o 422.062 382.747 180.00 1.08193 0.01
    8 2 -9 2 o 1729.091 1601.562 180.00 1.13945 0.05
    0 8 6 2 o 1863.375 1832.454 180.00 1.18840 0.06
    13 1 -2 2 o 3061.570 2811.124 0.00 1.20224 0.10
    0 2 8 1 o 61.245 56.604 38.73 1.20113 0.32
    5 0 3 1 o 78.330 81.680 0.00 1.22717 0.21
    2 4 -10 2 o 634.698 552.002 0.00 1.05810 0.02
    6 0 -1 1 o 0.874 0.844 180.00 1.21385 0.00
    10 2 5 2 o 99.600 92.618 0.00 1.11618 0.00
    1 5 9 2 o 1472.228 1359.352 180.00 1.07729 0.04
    11 5 -5 2 o 2427.501 2242.734 0.00 1.16868 0.08
    10 6 1 2 o 132.363 124.156 0.00 1.19884 0.00
    8 6 -7 2 o 29.518 24.121 180.00 1.15145 0.00
    1 11 0 2 o 215.692 206.818 0.00 1.13363 0.01
    6 0 -4 1 o 136.324 128.482 180.00 1.19834 0.35
    3 3 4 1 o 158.566 149.576 106.57 1.19832 0.81
    0 4 10 2 o 4668.692 4070.865 0.00 1.03573 0.12
    8 8 -5 2 o 4574.914 4397.267 180.00 1.13294 0.13
    9 3 -8 2 o 1646.231 1510.619 0.00 1.16717 0.05
    8 2 7 2 o 18.961 17.594 180.00 1.07571 0.00
    8 8 1 2 o 37.040 35.106 180.00 1.18283 0.00
    1 9 -5 2 o 182.313 170.830 0.00 1.18201 0.01
    7 7 3 2 o 4251.593 4349.726 180.00 1.23340 0.15
    6 6 -8 2 o 79.586 76.319 0.00 1.13153 0.00
    11 1 4 2 o 1991.520 1904.049 0.00 1.13078 0.06
    7 9 -4 2 o 5.743 5.484 0.00 1.13050 0.00
    9 5 -7 2 o 7292.060 6567.597 0.00 1.16469 0.23
    11 5 1 2 o 84.539 76.008 180.00 1.17984 0.00
    12 4 -4 2 o 674.335 609.543 180.00 1.17992 0.02
    6 1 -2 1 o 63.815 65.496 -28.63 1.19437 0.33
    1 11 -1 2 o 6344.239 6047.603 0.00 1.12965 0.19
    4 6 7 2 o 924.861 881.408 0.00 1.12925 0.03
    8 4 6 2 o 743.929 655.773 180.00 1.11072 0.02
    6 8 -6 2 o 1159.229 952.873 180.00 1.14599 0.03
    1 1 -9 1 o 861.234 886.137 13.73 1.19279 4.37
    12 4 0 2 o 1324.827 1190.728 0.00 1.17824 0.04
    6 10 -1 2 o 1032.738 984.422 180.00 1.12831 0.03
    13 1 -1 2 o 151.295 155.199 0.00 1.19227 0.00
    3 11 -1 2 o 219.342 189.824 180.00 1.10951 0.01
    9 5 4 2 o 588.642 526.064 180.00 1.16137 0.02
    7 5 6 2 o 14.431 13.783 180.00 1.12730 0.00
    4 3 2 1 o 344.802 353.746 -139.33 1.19157 1.75
    5 5 -9 2 o 3758.073 3238.015 0.00 1.10908 0.11
    2 1 -9 1 o 78.960 80.031 140.62 1.19071 0.40
    4 2 4 1 o 266.646 242.699 -75.42 1.20401 1.38
    0 0 9 1 o 5.671 5.705 0.00 1.19025 0.01
    11 3 -6 2 o 48.051 43.787 0.00 1.20367 0.00
    1 11 1 2 o 701.262 672.710 180.00 1.12562 0.02
    6 1 -3 1 o 87.431 87.171 -99.29 1.18938 0.44
    11 3 3 2 o 3580.386 3154.886 0.00 1.15916 0.11
    12 2 2 2 o 6.434 5.674 180.00 1.15920 0.00
    1 3 -7 1 o 303.836 301.347 47.97 1.18896 1.53
    4 1 5 1 o 177.974 162.551 -173.28 1.20228 0.92
    1 1 -11 2 o 70.739 65.285 0.00 1.00813 0.00
    2 10 -4 2 o 1477.051 1295.624 0.00 1.14182 0.04
    3 4 -1 1 o 104.164 102.511 -147.54 1.18806 0.52
    2 2 -11 2 o 3868.540 3561.408 180.00 1.00754 0.09
    6 10 -3 2 o 2597.898 2141.198 0.00 1.10555 0.07
    2 4 -4 1 o 73.494 71.980 -107.94 1.18719 0.37
    2 10 3 2 o 2295.358 1965.992 180.00 1.15605 0.07
    11 1 -6 2 o 4983.450 8266.088 180.00 1.25092 0.18
    6 10 0 2 o 1877.731 1801.643 180.00 1.12222 0.05
    4 3 -5 1 o 453.774 441.140 20.34 1.18554 2.28
    12 2 -5 2 o 804.612 750.261 180.00 1.21044 0.03
    7 1 -10 2 o 1.796 1.615 180.00 1.08469 0.00
    6 1 -1 1 o 413.377 399.788 -158.72 1.18467 2.07
    13 1 -3 2 o 55.455 52.362 0.00 1.19794 0.00
    4 10 -4 2 o 6441.404 6131.906 0.00 1.12081 0.19
    3 0 -9 1 o 49.215 47.343 180.00 1.18409 0.12
    5 1 3 1 o 237.962 229.423 -108.09 1.19703 1.22
    5 7 5 2 o 2011.933 1956.095 0.00 1.19663 0.07
    2 6 8 2 o 3936.493 3326.513 0.00 1.10199 0.11
    13 1 0 2 o 1460.362 1353.170 0.00 1.16906 0.05
    5 0 -7 1 o 7.977 7.830 0.00 1.19638 0.02
    3 4 -2 1 o 56.501 52.854 128.72 1.18198 0.28
    4 8 4 2 o 1.097 1.125 0.00 1.23495 0.00
    4 2 -7 1 o 155.767 160.495 97.54 1.19428 0.79
    10 4 4 2 o 1307.662 1264.485 180.00 1.13473 0.04
    9 3 6 2 o 5090.803 4629.549 180.00 1.08108 0.14
    3 1 -11 2 o 490.869 470.640 180.00 1.02250 0.01
    3 4 0 1 o 26.111 23.421 -56.96 1.17966 0.13
    7 9 1 2 o 2217.115 1795.001 0.00 1.14989 0.07
    3 11 -2 2 o 260.439 233.346 180.00 1.09843 0.01
    4 4 -10 2 o 883.663 769.413 180.00 1.06089 0.02
    3 2 -8 1 o 489.591 435.763 173.24 1.17904 2.43
    4 1 -8 1 o 116.603 118.849 167.44 1.19086 0.59
    0 1 9 1 o 17.483 15.658 -129.35 1.16270 0.08
    1 11 -2 2 o 678.265 622.762 0.00 1.11406 0.02
    2 3 -7 1 o 288.198 261.648 155.47 1.17653 1.42
    6 0 0 1 o 619.111 613.110 0.00 1.18875 1.56
    5 3 9 2 o 1111.943 1082.284 0.00 1.01879 0.03
    10 4 -7 2 o 588.296 526.114 180.00 1.16129 0.02
    6 6 6 2 o 2298.755 2191.222 0.00 1.12894 0.07
    1 1 11 2 o 264.707 256.596 180.00 0.97789 0.01
    13 3 -2 2 o 338.490 301.610 0.00 1.16011 0.01
    1 4 4 1 o 225.197 208.017 161.03 1.17372 1.11
    4 10 2 2 o 1628.773 1338.215 180.00 1.14416 0.05
    10 0 6 2 o 3064.051 2650.405 0.00 1.05617 0.04
    8 6 4 2 o 99.960 92.748 180.00 1.17237 0.00
    3 11 0 2 o 204.606 176.680 0.00 1.10942 0.01
    2 2 7 1 o 427.484 398.646 44.71 1.17124 2.09
    2 6 -9 2 o 2.058 1.930 180.00 1.07271 0.00
    10 6 -6 2 o 151.455 146.219 0.00 1.12536 0.00
    6 1 -4 1 o 79.296 74.006 -109.39 1.17023 0.39
    13 3 -3 2 o 15.088 12.953 180.00 1.15625 0.00
    3 3 10 2 o 123.736 115.650 180.00 0.99488 0.00
    4 0 10 2 o 3132.634 2930.743 180.00 0.99460 0.04
    6 8 3 2 o 739.811 672.505 0.00 1.20468 0.02
    10 8 -2 2 o 297.939 248.187 180.00 1.10736 0.01
    3 7 -8 2 o 94.664 78.863 0.00 1.10722 0.00
    0 3 7 1 o 508.042 471.919 -125.90 1.16905 2.48
    1 11 2 2 o 196.196 161.156 180.00 1.10637 0.01
    7 7 -7 2 o 1820.853 1755.389 0.00 1.12319 0.05
    9 1 7 2 o 4012.558 3558.973 0.00 1.03273 0.10
    4 2 -11 2 o 1197.463 1129.906 180.00 1.01284 0.03
    2 8 -7 2 o 3388.143 3266.362 180.00 1.12240 0.10
    0 10 4 2 o 549.452 528.953 180.00 1.13789 0.02
    3 0 7 1 o 99.043 89.868 180.00 1.16581 0.24
    10 0 -8 2 o 593.358 539.126 0.00 1.16597 0.01
    2 4 3 1 o 18.806 16.984 115.72 1.16530 0.09
    2 0 8 1 o 954.190 859.295 0.00 1.16499 2.31
    13 3 -1 2 o 2457.630 1973.810 0.00 1.15115 0.07
    6 0 -5 1 o 178.218 160.116 180.00 1.16474 0.43
    9 1 -9 2 o 314.325 296.607 0.00 1.11895 0.01
    4 4 9 2 o 3256.836 2971.339 180.00 1.02906 0.08
    3 2 6 1 o 90.283 80.808 74.13 1.16320 0.44
    5 5 8 2 o 2958.200 2364.863 0.00 1.04791 0.07
    5 2 2 1 o 214.860 197.637 -28.06 1.17485 1.06
    3 4 -3 1 o 152.818 136.868 -20.94 1.16207 0.74
    3 5 9 2 o 2094.460 1930.732 180.00 1.02785 0.05
    12 4 -5 2 o 276.941 223.577 180.00 1.14763 0.01
    1 7 -8 2 o 29.130 25.316 180.00 1.10009 0.00
    8 0 8 2 o 3176.048 2915.413 180.00 1.00730 0.04
    10 2 -8 2 o 80.895 65.162 180.00 1.14621 0.00
    1 9 5 2 o 108.856 96.738 180.00 1.15948 0.00
    11 7 -2 2 o 1352.437 1258.130 0.00 1.11520 0.04
    10 8 -3 2 o 93.385 83.876 180.00 1.09837 0.00
    12 4 1 2 o 0.069 0.055 180.00 1.14532 0.00
    3 11 1 2 o 518.673 467.722 0.00 1.09817 0.01
    3 9 -6 2 o 71.854 66.698 180.00 1.11466 0.00
    4 8 -7 2 o 447.968 412.146 0.00 1.11389 0.01
    3 4 1 1 o 166.600 144.622 -156.71 1.15767 0.80
    3 1 -9 1 o 112.271 96.808 29.08 1.15695 0.54
    0 2 11 2 o 1618.998 1537.449 0.00 0.98546 0.04
    9 7 -6 2 o 2771.665 2506.604 180.00 1.11243 0.08
    1 4 -5 1 o 127.898 109.723 44.12 1.15639 0.61
    6 10 -4 2 o 1657.694 1527.689 0.00 1.07870 0.04
    5 1 -7 1 o 476.892 442.884 -114.11 1.16841 2.33
    10 6 2 2 o 127.544 108.885 0.00 1.15564 0.00
    13 1 -4 2 o 71.487 62.410 180.00 1.17982 0.00
    7 3 8 2 o 9.092 8.760 0.00 1.02261 0.00
    11 7 -1 2 o 60.245 53.447 180.00 1.11106 0.00
    3 11 -3 2 o 703.378 652.873 0.00 1.07715 0.02
    6 4 8 2 o 119.460 100.147 180.00 1.04100 0.00
    1 3 -11 2 o 137.625 131.550 0.00 0.98290 0.00
    5 2 -6 1 o 25.906 21.026 90.20 1.15302 0.12
    7 9 -5 2 o 29.039 27.291 0.00 1.09273 0.00
    9 9 -3 2 o 256.376 240.083 0.00 1.07551 0.01
    4 2 10 2 o 1604.626 1537.388 180.00 0.98225 0.04
    3 9 4 2 o 2507.485 2302.653 0.00 1.17595 0.08
    12 6 -2 2 o 11649.480 9807.562 0.00 1.10836 0.33
    11 7 -3 2 o 2744.571 2302.513 0.00 1.10792 0.08
    5 7 -8 2 o 3.127 2.931 180.00 1.09146 0.00
    11 5 -6 2 o 38.401 37.291 180.00 1.12328 0.00
    5 9 -6 2 o 1120.947 1051.111 0.00 1.09121 0.03
    11 5 2 2 o 54.229 53.120 180.00 1.13653 0.00
    5 1 -11 2 o 5268.153 5144.004 180.00 1.01885 0.13
    11 7 -4 2 o 1841.584 1713.320 180.00 1.08988 0.05
    3 7 7 2 o 932.151 757.703 0.00 1.10592 0.03
    4 6 -9 2 o 401.714 377.827 0.00 1.07213 0.01
    6 1 0 1 o 697.424 625.264 -100.05 1.16130 3.36
    10 8 -1 2 o 2372.726 1915.552 180.00 1.10520 0.07
    1 5 -10 2 o 11.475 11.214 180.00 1.01747 0.00
    5 9 3 2 o 447.138 402.087 0.00 1.16080 0.01
    6 10 1 2 o 1503.029 1203.822 180.00 1.10486 0.04
    13 1 1 2 o 1093.738 1063.822 180.00 1.13482 0.03
    12 2 3 2 o 752.753 603.896 0.00 1.10472 0.02
    1 7 8 2 o 275.855 260.183 0.00 1.07134 0.01
    2 8 6 2 o 6.958 5.606 0.00 1.14788 0.00
    1 11 -3 2 o 53.723 49.284 0.00 1.08824 0.00
    6 2 9 2 o 520.532 480.755 180.00 0.99803 0.01
    11 1 -7 2 o 6701.196 6445.405 180.00 1.18176 0.21
    7 3 -10 2 o 47.935 40.553 0.00 1.05345 0.00
    0 4 5 1 o 55.443 44.418 -145.28 1.14742 0.26
    2 4 10 2 o 594.005 550.007 180.00 0.99724 0.01
    0 6 9 2 o 95.715 80.224 180.00 1.05267 0.00
    9 7 2 2 o 411.636 361.565 0.00 1.15876 0.01
    12 6 -3 2 o 89.173 72.108 0.00 1.10310 0.00
    8 4 -9 2 o 3031.588 2732.007 180.00 1.08660 0.08
    8 8 2 2 o 1725.851 1374.197 0.00 1.14549 0.05
    8 8 -6 2 o 2670.637 2391.485 180.00 1.08599 0.07
    3 3 -11 2 o 2.308 2.146 0.00 0.99620 0.00
    9 9 -2 2 o 261.683 234.407 180.00 1.08574 0.01
    5 11 -1 2 o 199.214 182.412 180.00 1.06880 0.01
    1 2 8 1 o 77.268 61.949 -62.92 1.14480 0.36
    9 9 -1 2 o 403.331 359.855 0.00 1.08550 0.01
    1 0 9 1 o 149.609 144.040 180.00 1.13080 0.34
    13 3 0 2 o 932.299 892.048 0.00 1.13021 0.03
    5 7 6 2 o 1.348 1.264 180.00 1.11546 0.00
    1 9 -6 2 o 7640.068 7150.156 180.00 1.11510 0.22
    7 7 4 2 o 27.246 25.039 180.00 1.16635 0.00
    6 8 -7 2 o 4423.811 3951.437 0.00 1.08308 0.12
    8 0 -10 2 o 5146.747 4493.970 0.00 1.06611 0.07
    11 3 -7 2 o 1639.334 1439.042 180.00 1.14168 0.05
    5 3 -2 1 o 66.081 59.930 75.22 1.14095 0.31
    3 5 -10 2 o 145.960 133.031 180.00 1.02917 0.00
    3 1 7 1 o 134.874 128.049 -6.28 1.13988 0.63
    13 3 -4 2 o 500.906 473.728 180.00 1.13992 0.01
    6 0 1 1 o 256.039 202.753 180.00 1.15161 0.61
    2 1 8 1 o 16.665 16.059 -81.98 1.13911 0.08
    6 1 -5 1 o 400.049 388.848 24.96 1.13888 1.86
    7 5 7 2 o 4888.869 3905.312 180.00 1.04573 0.12
    11 3 4 2 o 2562.210 2400.163 180.00 1.09552 0.07
    4 8 5 2 o 166.336 149.797 180.00 1.16121 0.01
    2 3 6 1 o 163.171 160.030 -157.04 1.13784 0.76
    10 8 -4 2 o 1252.113 1153.036 180.00 1.07902 0.03
    5 11 -2 2 o 1273.712 1099.020 0.00 1.06224 0.03
    4 3 3 1 o 373.149 368.174 -103.90 1.13740 1.73
    4 10 -5 2 o 68.722 63.429 0.00 1.07864 0.00
    5 3 -1 1 o 461.076 454.757 7.17 1.13707 2.13
    11 1 5 2 o 103.185 89.532 180.00 1.06140 0.00
    2 10 -5 2 o 3476.496 3304.442 0.00 1.09364 0.10
    9 5 -8 2 o 1411.988 1341.780 180.00 1.09344 0.04
    6 4 -10 2 o 732.510 599.086 180.00 1.04361 0.02
    2 4 -5 1 o 278.020 273.680 -75.50 1.13564 1.28
    4 6 8 2 o 1970.156 1623.167 0.00 1.04263 0.05
    3 3 -7 1 o 127.349 125.155 -134.09 1.13464 0.59
    0 8 7 2 o 66.714 54.711 180.00 1.10706 0.00
    2 2 11 2 o 71.808 72.508 0.00 0.94972 0.00
    7 1 9 2 o 127.868 124.683 180.00 0.96862 0.00
    10 2 6 2 o 118.426 98.630 180.00 1.04142 0.00
    7 5 -9 2 o 1.760 1.654 180.00 1.07495 0.00
    9 5 5 2 o 175.142 163.533 180.00 1.09019 0.00
    5 3 -3 1 o 121.147 117.987 58.05 1.13202 0.56
    4 3 -6 1 o 223.653 215.267 117.52 1.13067 1.02
    3 4 -4 1 o 7.134 6.843 -105.69 1.13034 0.03
    9 9 -4 2 o 74.038 64.051 180.00 1.05567 0.00
    12 6 -1 2 o 311.894 253.389 180.00 1.10241 0.01
    12 2 -6 2 o 1169.736 1046.067 0.00 1.16240 0.04
    12 6 -4 2 o 3282.167 2969.239 0.00 1.08709 0.09
    8 6 5 2 o 1986.087 1670.456 0.00 1.10115 0.06
    1 2 -9 1 o 45.665 42.894 -128.21 1.11495 0.20
    5 0 4 1 o 185.682 146.801 0.00 1.14978 0.44
    6 2 -11 2 o 226.859 207.467 0.00 1.00058 0.01
    9 3 -9 2 o 361.756 321.017 0.00 1.08474 0.01
    8 10 -2 2 o 743.073 622.671 180.00 1.05265 0.02
    12 0 -6 2 o 1308.679 1262.229 0.00 1.18302 0.02
    6 6 -9 2 o 9.933 8.084 0.00 1.05103 0.00
    8 2 -10 2 o 318.149 259.084 0.00 1.05094 0.01
    3 4 2 1 o 34.479 33.754 39.93 1.12428 0.16
    10 4 5 2 o 1172.828 1020.789 0.00 1.06636 0.03
    2 6 9 2 o 3.450 3.342 180.00 1.01526 0.00
    2 10 4 2 o 739.603 639.271 0.00 1.10977 0.02
    4 2 5 1 o 280.876 275.384 -48.24 1.12269 1.27
    11 7 0 2 o 5715.389 5389.014 0.00 1.09588 0.16
    3 3 5 1 o 762.721 744.699 -19.29 1.12249 3.44
    5 1 10 2 o 66.593 67.236 180.00 0.96047 0.00
    5 11 0 2 o 1692.489 1452.708 180.00 1.06531 0.04
    8 6 -8 2 o 6777.909 6182.948 0.00 1.08069 0.18
    4 0 -9 1 o 6.897 6.724 180.00 1.12202 0.02
    6 6 7 2 o 1200.306 940.570 0.00 1.04866 0.03
    6 0 -6 1 o 40.365 39.116 0.00 1.12133 0.09
    1 3 7 1 o 70.207 67.879 16.93 1.12132 0.32
    4 0 6 1 o 194.011 190.740 0.00 1.13306 0.45
    14 0 -2 2 o 5053.517 4878.025 0.00 1.12104 0.07
    8 4 7 2 o 3909.053 3509.590 180.00 1.03091 0.10
    5 3 0 1 o 121.784 117.287 -81.23 1.12076 0.55
    1 1 9 1 o 56.382 45.546 154.45 1.10709 0.25
    4 10 3 2 o 6453.793 5170.323 180.00 1.10661 0.18
    12 0 4 2 o 2670.357 2291.475 180.00 1.06262 0.03
    11 7 -5 2 o 837.354 716.517 180.00 1.06260 0.02
    12 4 -6 2 o 1702.891 1360.044 180.00 1.10645 0.05
    8 2 8 2 o 2.829 2.647 0.00 0.99448 0.00
    13 1 2 2 o 268.917 255.233 180.00 1.09244 0.01
    10 4 -8 2 o 3916.965 3726.886 0.00 1.09245 0.11
    5 11 -3 2 o 1464.730 1159.457 0.00 1.04616 0.04
    1 11 3 2 o 5421.217 5029.438 180.00 1.07754 0.14
    10 8 0 2 o 2317.635 2193.844 180.00 1.09208 0.06
    3 11 2 2 o 2150.108 2003.813 0.00 1.07675 0.06
    7 9 2 2 o 603.398 567.745 0.00 1.11745 0.02
    5 3 -11 2 o 1545.622 1453.549 180.00 0.99282 0.04
    6 10 -5 2 o 13.430 10.858 180.00 1.04414 0.00
    12 4 2 2 o 2627.886 2064.245 180.00 1.10368 0.07
    6 2 -2 1 o 185.238 175.499 164.23 1.11624 0.83
    14 2 -2 2 o 763.404 593.508 180.00 1.10344 0.02
    9 9 0 2 o 955.155 903.670 180.00 1.07480 0.03
    6 1 1 1 o 30.782 29.767 24.42 1.12659 0.14
    1 3 11 2 o 484.636 502.170 0.00 0.95481 0.01
    0 12 0 2 o 11581.356 9568.938 0.00 1.04204 0.14
    2 0 -10 1 o 50.456 41.813 180.00 1.10131 0.11
    13 5 -2 2 o 710.773 648.719 0.00 1.08763 0.02
    8 10 -3 2 o 2892.871 2396.062 0.00 1.04173 0.07
    3 1 11 2 o 249.180 275.972 0.00 0.93582 0.01
    4 2 -8 1 o 106.258 98.457 -10.59 1.11337 0.47
    2 2 -9 1 o 320.409 295.817 115.67 1.11325 1.42
    10 6 -7 2 o 155.974 149.525 180.00 1.07247 0.00
    5 1 4 1 o 183.297 180.540 65.14 1.12488 0.83
    13 3 -5 2 o 134.408 123.347 0.00 1.11266 0.00
    1 5 10 2 o 2037.458 1923.592 0.00 0.98911 0.05
    6 2 -3 1 o 203.728 185.381 -179.14 1.11216 0.90
    2 0 -12 2 o 785.042 885.531 0.00 0.93463 0.01
    12 6 0 2 o 756.227 667.360 180.00 1.08578 0.02
    13 3 1 2 o 20.498 18.238 0.00 1.09919 0.00
    7 7 -8 2 o 610.841 529.079 0.00 1.05557 0.02
    1 0 -10 1 o 594.400 535.213 0.00 1.09877 1.28
    2 4 -11 2 o 397.076 385.187 0.00 0.97044 0.01
    5 3 -4 1 o 317.416 283.229 58.57 1.11113 1.40
    2 4 4 1 o 93.748 83.547 77.31 1.11113 0.41
    9 3 7 2 o 668.250 609.901 0.00 1.00566 0.02
    1 4 5 1 o 33.207 29.318 -166.27 1.11070 0.15
    5 5 -10 2 o 3079.763 2993.442 180.00 1.02243 0.07
    13 5 -3 2 o 3529.529 3110.141 0.00 1.08445 0.10
    8 10 -1 2 o 2367.879 2021.049 0.00 1.05407 0.06
    13 1 -5 2 o 2776.722 2204.516 180.00 1.14967 0.08
    0 12 1 2 o 28.080 24.150 180.00 1.03737 0.00
    0 4 11 2 o 114.897 117.007 180.00 0.95067 0.00
    6 2 -1 1 o 140.183 116.314 -42.78 1.10831 0.62
    5 0 -8 1 o 35.644 33.884 0.00 1.11945 0.08
    5 11 1 2 o 150.727 125.153 180.00 1.05206 0.00
    9 1 -10 2 o 362.872 314.447 0.00 1.03634 0.01
    6 0 10 2 o 651.809 757.356 180.00 0.93133 0.01
    5 2 3 1 o 93.353 88.055 108.52 1.11841 0.42
    14 2 -1 2 o 1525.623 1472.096 0.00 1.09387 0.04
    10 8 -5 2 o 42.654 34.530 0.00 1.05089 0.00
    13 5 -1 2 o 1065.772 979.262 180.00 1.08024 0.03
    1 7 -9 2 o 183.045 182.178 0.00 1.01819 0.00
    10 6 3 2 o 149.668 116.441 0.00 1.10542 0.00
    7 9 -6 2 o 1133.531 883.115 0.00 1.04880 0.03
    2 12 0 2 o 1603.562 1419.442 180.00 1.03246 0.04
    11 3 5 2 o 729.400 647.307 180.00 1.03207 0.02
    0 2 9 1 o 13.528 12.760 -65.69 1.09025 0.06
    14 0 0 2 o 17581.158 16529.834 180.00 1.09033 0.24
    12 2 4 2 o 9.541 7.390 0.00 1.04760 0.00
    3 11 -4 2 o 2585.007 2008.840 0.00 1.04740 0.07
    14 2 -3 2 o 136.068 109.847 180.00 1.10199 0.00
    2 8 -8 2 o 584.290 453.602 180.00 1.04676 0.01
    2 12 -1 2 o 186.017 166.715 0.00 1.03099 0.00
    12 6 -5 2 o 71.034 61.331 0.00 1.06168 0.00
    7 1 -11 2 o 8.895 8.192 0.00 0.99773 0.00
    8 10 0 2 o 2653.991 2083.238 0.00 1.04587 0.07
    6 4 9 2 o 6.859 6.851 0.00 0.96194 0.00
    11 1 -8 2 o 274.838 247.306 180.00 1.11137 0.01
    9 7 -7 2 o 1475.912 1298.408 180.00 1.05959 0.04
    11 5 3 2 o 182.845 164.230 180.00 1.08685 0.00
    0 10 5 2 o 722.871 645.374 0.00 1.08656 0.02
    4 1 -9 1 o 522.368 471.202 -161.57 1.09885 2.26
    9 7 3 2 o 2676.847 2335.861 180.00 1.11006 0.08
    6 1 -6 1 o 16.593 15.218 32.77 1.09819 0.07
    11 1 6 2 o 19.901 18.596 0.00 0.99512 0.00
    7 7 5 2 o 1368.652 1257.749 180.00 1.09801 0.04
    11 5 -7 2 o 100.379 96.901 180.00 1.07240 0.00
    4 1 6 1 o 52.193 44.322 37.81 1.10921 0.23
    9 9 -5 2 o 70.984 65.573 0.00 1.02775 0.00
    4 8 -8 2 o 5241.008 4281.924 180.00 1.04302 0.13
    2 2 -12 2 o 219.546 252.582 0.00 0.92436 0.00
    3 7 -9 2 o 951.266 886.445 0.00 1.02687 0.02
    1 1 -12 2 o 0.098 0.112 180.00 0.92371 0.00
    6 2 -4 1 o 469.958 445.665 136.01 1.09646 2.02
    5 1 -8 1 o 757.229 720.212 -105.80 1.09644 3.26
    1 3 -8 1 o 357.596 338.488 101.11 1.09643 1.54
    13 5 -4 2 o 3728.826 3577.463 0.00 1.07094 0.10
    2 8 7 2 o 34.279 32.793 180.00 1.07061 0.00
    9 1 8 2 o 0.405 0.414 180.00 0.95898 0.00
    4 0 -12 2 o 2.846 2.862 0.00 0.94120 0.00
    3 7 8 2 o 1184.695 1118.006 0.00 1.02569 0.03
    14 0 -4 2 o 3084.279 2433.359 0.00 1.10658 0.04
    5 2 -7 1 o 22.823 22.173 -129.02 1.09496 0.10
    10 2 -9 2 o 259.571 245.013 0.00 1.06957 0.01
    2 12 1 2 o 75.280 71.690 180.00 1.02489 0.00
    4 4 -11 2 o 1842.411 1790.068 0.00 0.97518 0.04
    6 0 2 1 o 263.898 203.086 0.00 1.10576 0.58
    4 6 -10 2 o 0.102 0.096 180.00 0.99189 0.00
    1 11 -4 2 o 354.930 304.214 0.00 1.05428 0.01
    0 5 1 1 o 73.836 66.808 48.94 1.08141 0.31
    5 7 7 2 o 151.171 127.270 180.00 1.03940 0.00
    5 3 1 1 o 221.660 215.247 -74.72 1.09355 0.95
    0 4 6 1 o 56.330 51.127 137.27 1.08122 0.24
    0 12 2 2 o 477.422 460.861 180.00 1.02375 0.01
    1 4 -6 1 o 153.558 148.063 57.84 1.09279 0.66
    1 9 6 2 o 2255.244 2161.955 180.00 1.09244 0.06
    5 3 10 2 o 10.736 11.365 180.00 0.93858 0.00
    3 9 5 2 o 248.832 231.352 180.00 1.11369 0.01
    2 1 -10 1 o 92.827 85.953 166.74 1.07937 0.39
    8 10 -4 2 o 2.323 2.279 180.00 1.02216 0.00
    2 6 -10 2 o 6472.951 6110.675 0.00 0.98962 0.15
    4 4 -1 1 o 898.089 854.035 74.83 1.09122 3.83
    5 11 -4 2 o 1099.620 1083.517 0.00 1.02182 0.03
    9 5 6 2 o 234.811 232.117 0.00 1.02171 0.01
    3 9 -7 2 o 451.334 370.836 0.00 1.05158 0.01
    2 3 -8 1 o 9.274 8.789 119.22 1.09071 0.04
    4 4 -2 1 o 141.400 133.833 104.42 1.09056 0.60
    3 1 -12 2 o 3.217 3.506 180.00 0.93703 0.00
    6 10 2 2 o 685.829 635.804 0.00 1.07773 0.02
    11 3 -8 2 o 944.700 874.722 0.00 1.07783 0.03
    6 8 4 2 o 1193.769 912.930 0.00 1.14407 0.04
    2 12 -2 2 o 188.777 187.761 180.00 1.02058 0.00
    3 4 -5 1 o 614.164 578.072 40.67 1.08962 2.61
    0 6 10 2 o 339.649 328.220 0.00 0.97124 0.01
    14 2 -4 2 o 22.811 21.519 180.00 1.08964 0.00
    1 1 -10 1 o 173.442 161.916 -85.80 1.07698 0.72
    6 2 0 1 o 642.523 602.765 -53.78 1.08910 2.73
    0 3 8 1 o 421.392 393.925 -136.66 1.07681 1.75
    8 8 -7 2 o 19.886 17.330 0.00 1.03511 0.00
    5 9 -7 2 o 1481.228 1291.422 180.00 1.03492 0.04
    4 8 6 2 o 52.719 49.099 0.00 1.08841 0.00
    13 5 0 2 o 3222.133 2717.945 180.00 1.06288 0.08
    1 5 0 1 o 20.975 20.108 94.01 1.07456 0.09
    5 5 9 2 o 311.198 302.904 0.00 0.96865 0.01
    14 2 0 2 o 209.178 200.573 0.00 1.07412 0.01
    5 7 -9 2 o 6.569 6.547 180.00 1.01720 0.00
    8 6 6 2 o 170.900 151.134 0.00 1.03225 0.00
    1 1 12 2 o 0.276 0.326 0.00 0.89824 0.00
    13 3 2 2 o 4646.604 4078.857 180.00 1.06054 0.12
    3 2 -9 1 o 301.368 262.814 88.30 1.08551 1.27
    1 5 -1 1 o 494.057 480.746 19.38 1.07305 2.04
    3 3 11 2 o 17.195 19.670 0.00 0.91554 0.00
    4 10 -6 2 o 1119.780 995.718 0.00 1.03167 0.03
    0 8 8 2 o 680.918 608.426 180.00 1.03119 0.02
    0 0 12 2 o 212.741 243.847 180.00 0.91477 0.00
    13 1 3 2 o 132.602 105.646 0.00 1.04489 0.00
    0 0 10 1 o 76.674 74.667 0.00 1.07123 0.16
    11 7 1 2 o 116.797 113.142 180.00 1.07096 0.00
    2 2 8 1 o 623.548 608.091 -56.16 1.07074 2.56
    3 4 3 1 o 197.628 175.912 -90.97 1.08240 0.83
    7 5 -10 2 o 100.869 92.213 180.00 0.99829 0.00
    7 11 -1 2 o 130.000 124.679 0.00 1.01390 0.00
    3 5 10 2 o 2.022 2.003 180.00 0.94803 0.00
    4 2 -12 2 o 73.366 85.991 0.00 0.93071 0.00
    4 4 10 2 o 143.375 141.950 0.00 0.94778 0.00
    12 4 3 2 o 16.390 14.344 180.00 1.05636 0.00
    10 8 1 2 o 3624.426 3427.418 0.00 1.06913 0.10
    11 7 -6 2 o 2318.353 2134.149 180.00 1.02812 0.06
    4 4 0 1 o 226.251 206.980 170.22 1.08072 0.95
    5 3 -5 1 o 154.492 142.414 172.70 1.08021 0.65
    2 10 -6 2 o 17.251 14.234 180.00 1.04158 0.00
    14 4 -2 2 o 223.436 193.686 180.00 1.05524 0.01
    7 3 9 2 o 37.561 36.585 180.00 0.94618 0.00
    8 8 3 2 o 1785.065 1556.476 180.00 1.10024 0.05
    9 9 1 2 o 20.049 17.270 0.00 1.05454 0.00
    2 4 -6 1 o 25.840 23.969 50.23 1.07915 0.11
    7 11 -2 2 o 180.320 166.708 180.00 1.01118 0.00
    4 3 4 1 o 70.301 65.268 -42.25 1.07889 0.29
    4 4 -3 1 o 121.193 112.470 -60.11 1.07878 0.51
    14 4 -3 2 o 22.011 18.894 0.00 1.05397 0.00
    3 0 -10 1 o 0.019 0.018 180.00 1.07835 0.00
    12 2 -7 2 o 6866.113 5626.667 0.00 1.10819 0.19
    9 5 -9 2 o 2610.801 2493.290 0.00 1.02480 0.06
    1 5 1 1 o 65.225 53.958 152.26 1.06538 0.27
    0 5 2 1 o 129.484 106.865 32.94 1.06525 0.53
    8 4 -10 2 o 1.429 1.304 180.00 1.00904 0.00
    9 3 -10 2 o 525.216 478.115 180.00 1.00899 0.01
    1 7 9 2 o 553.246 521.563 0.00 0.99251 0.01
    4 12 -1 2 o 985.752 896.932 180.00 1.00673 0.02
    8 4 8 2 o 973.509 1001.227 180.00 0.95876 0.02
    1 9 -7 2 o 4273.959 3237.768 0.00 1.04869 0.11
    1 5 -2 1 o 338.496 295.720 52.77 1.06099 1.37
    6 1 2 1 o 9.608 8.342 93.47 1.08356 0.04
    6 8 -8 2 o 433.784 435.207 180.00 1.02057 0.01
    13 5 -5 2 o 3397.562 2555.760 0.00 1.04824 0.09
    4 12 0 2 o 1330.965 1209.816 180.00 1.00524 0.03
    4 3 -7 1 o 139.880 137.523 -89.69 1.07187 0.58
    4 4 1 1 o 337.271 299.476 132.51 1.05998 1.36
    12 6 1 2 o 0.950 0.843 0.00 1.05985 0.00
    6 0 -7 1 o 0.985 0.969 180.00 1.07155 0.00
    7 3 -11 2 o 62.313 60.246 180.00 0.97326 0.00
    3 2 7 1 o 204.677 200.867 -56.80 1.07137 0.84
    3 11 3 2 o 37.389 28.410 180.00 1.04688 0.00
    5 9 4 2 o 163.043 132.245 180.00 1.10819 0.00
    14 4 -1 2 o 3589.740 2711.976 180.00 1.04686 0.09
    12 4 -7 2 o 155.566 138.918 180.00 1.05939 0.00
    8 2 9 2 o 15.966 18.319 0.00 0.92265 0.00
    6 2 -5 1 o 334.169 326.692 93.04 1.07055 1.37
    8 2 -11 2 o 1090.956 1052.217 0.00 0.97257 0.02
    0 2 12 2 o 0.139 0.165 0.00 0.90514 0.00
    10 2 7 2 o 73.161 70.662 0.00 0.97220 0.00
    14 2 1 2 o 579.440 449.957 0.00 1.04577 0.01
    7 5 8 2 o 646.627 623.871 180.00 0.97193 0.01
    4 2 11 2 o 270.717 322.937 0.00 0.90462 0.01
    1 3 -12 2 o 395.310 472.917 0.00 0.90419 0.01
    6 2 10 2 o 19.007 21.644 0.00 0.92116 0.00
    2 12 -3 2 o 2239.636 2036.707 0.00 1.00203 0.05
    1 5 -11 2 o 140.883 152.390 0.00 0.93765 0.00
    5 11 2 2 o 580.601 524.083 180.00 1.03009 0.01
    10 8 -6 2 o 1172.333 1161.246 180.00 1.01603 0.03
    2 0 9 1 o 21.654 18.908 0.00 1.05555 0.04
    10 4 6 2 o 7231.595 6573.184 180.00 1.00061 0.17
    2 3 7 1 o 352.198 306.323 127.65 1.05512 1.41
    5 1 -12 2 o 210.159 232.116 0.00 0.93652 0.00
    7 11 -3 2 o 440.042 399.948 180.00 1.00008 0.01
    8 10 1 2 o 1916.846 1753.880 180.00 1.02870 0.05
    12 6 -6 2 o 9765.786 8925.014 180.00 1.02882 0.24
    4 12 -2 2 o 34.795 31.626 0.00 0.99983 0.00
    13 3 -6 2 o 265.920 247.701 0.00 1.07675 0.01
    1 11 4 2 o 2.962 2.445 180.00 1.04135 0.00
    2 4 5 1 o 67.866 58.253 151.79 1.05353 0.27
    2 4 11 2 o 565.647 641.183 180.00 0.91846 0.01
    2 0 12 2 o 813.206 926.869 0.00 0.88402 0.01
    8 6 -9 2 o 63.004 59.393 180.00 1.01281 0.00
    5 0 5 1 o 107.036 103.616 0.00 1.07442 0.22
    10 6 4 2 o 673.189 552.370 180.00 1.05144 0.02
    3 0 8 1 o 308.567 258.132 180.00 1.06279 0.62
    6 0 -12 2 o 444.379 514.386 180.00 0.93361 0.00
    10 4 -9 2 o 732.808 694.684 180.00 1.02550 0.02
    3 3 -12 2 o 166.529 189.753 0.00 0.91667 0.00
    0 1 10 1 o 28.675 23.007 -177.89 1.05101 0.11
    3 11 -5 2 o 1427.215 1314.161 0.00 1.01128 0.03
    4 6 9 2 o 26.827 26.306 180.00 0.96574 0.00
    7 11 -4 2 o 124.236 119.370 180.00 0.98140 0.00
    10 0 -10 2 o 4989.200 4582.287 0.00 1.01111 0.06
    3 5 -11 2 o 1958.031 1964.558 0.00 0.94917 0.04
    14 0 2 2 o 6034.644 5803.870 180.00 1.02435 0.07
    6 8 5 2 o 1983.917 1808.755 180.00 1.08113 0.05
    8 10 -5 2 o 319.646 298.729 180.00 0.99537 0.01
    3 3 -8 1 o 8.989 7.890 -115.64 1.06081 0.04
    6 4 -11 2 o 247.017 243.268 180.00 0.96422 0.01
    6 2 1 1 o 4.983 4.420 14.96 1.06032 0.02
    2 12 2 2 o 184.689 167.795 180.00 1.00885 0.00
    9 9 -6 2 o 916.905 863.261 180.00 0.99369 0.02
    5 2 4 1 o 37.385 33.622 -168.67 1.05889 0.15
    7 11 0 2 o 0.327 0.297 0.00 1.00803 0.00
    13 1 -6 2 o 1501.095 1512.959 180.00 1.11019 0.04
    2 10 5 2 o 1889.533 1696.067 0.00 1.05865 0.05
    7 1 10 2 o 62.891 74.136 180.00 0.89688 0.00
    1 4 6 1 o 58.956 44.185 38.42 1.04671 0.23
    5 5 -11 2 o 487.624 469.791 0.00 0.94625 0.01
    6 6 -10 2 o 438.622 428.954 180.00 0.97773 0.01
    1 5 11 2 o 9.584 11.059 180.00 0.91317 0.00
    1 5 2 1 o 5.517 4.180 -43.04 1.04630 0.02
    5 3 2 1 o 38.895 34.711 146.21 1.05776 0.16
    3 1 -10 1 o 205.604 183.225 94.48 1.05773 0.82
    11 5 4 2 o 3987.805 3478.694 180.00 1.03387 0.10
    9 7 4 2 o 0.225 0.200 0.00 1.05709 0.00
    7 9 3 2 o 503.626 464.573 180.00 1.07708 0.01
    4 4 -4 1 o 426.233 377.489 -10.06 1.05694 1.71
    14 2 -5 2 o 858.392 768.351 180.00 1.06746 0.02
    5 11 -5 2 o 0.080 0.076 0.00 0.99093 0.00
    6 6 8 2 o 2650.638 2582.831 180.00 0.97558 0.06
    7 7 -9 2 o 213.512 201.960 180.00 0.99068 0.00
    9 7 -8 2 o 114.151 103.504 0.00 1.00510 0.00
    1 2 9 1 o 134.260 107.818 177.83 1.04402 0.52
    11 9 -3 2 o 27.809 26.296 180.00 0.99048 0.00
    12 2 5 2 o 52.302 49.433 180.00 0.99035 0.00
    7 7 6 2 o 2181.344 1945.845 180.00 1.03120 0.05
    6 10 -6 2 o 2071.001 1880.973 0.00 1.00419 0.05
    14 4 -4 2 o 896.649 730.121 0.00 1.04315 0.02
    10 6 -8 2 o 8.221 8.324 180.00 1.01755 0.00
    11 1 -9 2 o 49.214 40.220 180.00 1.04268 0.00
    12 8 -2 2 o 240.239 218.153 0.00 1.00347 0.01
    13 3 3 2 o 2382.063 2400.975 180.00 1.01687 0.06
    2 5 -1 1 o 404.585 332.018 16.08 1.04191 1.58
    15 1 -2 2 o 2571.864 2110.325 180.00 1.04203 0.06
    14 4 0 2 o 204.752 185.906 0.00 1.02951 0.01
    0 12 3 2 o 908.158 825.294 0.00 1.00219 0.02
    2 2 12 2 o 10.066 11.291 180.00 0.87532 0.00
    4 10 4 2 o 30.558 25.767 0.00 1.06243 0.00
    7 9 -7 2 o 900.738 817.643 0.00 1.00134 0.02
    6 1 -7 1 o 146.588 119.169 161.19 1.05131 0.58
    0 5 3 1 o 56.127 46.723 -92.56 1.03985 0.22
    2 5 0 1 o 36.879 30.739 -25.58 1.03974 0.14
    1 11 -5 2 o 21.669 21.147 0.00 1.01453 0.00
    1 5 -3 1 o 166.074 138.996 -112.62 1.03939 0.64
    1 9 7 2 o 62.573 58.587 180.00 1.02672 0.00
    11 3 6 2 o 1178.512 1135.014 180.00 0.97083 0.03
    6 2 -12 2 o 284.937 328.510 180.00 0.92337 0.01
    2 6 10 2 o 2906.225 3027.266 180.00 0.93929 0.06
    12 8 -3 2 o 701.848 634.939 0.00 0.99956 0.02
    3 3 6 1 o 31.794 23.703 -42.83 1.04923 0.13
    4 12 -3 2 o 42.930 40.541 0.00 0.98505 0.00
    2 8 8 2 o 299.654 271.341 0.00 0.99873 0.01
    7 0 -3 1 o 0.943 0.690 0.00 1.04843 0.00
    7 0 -2 1 o 0.372 0.272 180.00 1.04821 0.00
    13 5 1 2 o 286.118 248.191 180.00 1.03695 0.01
    10 2 -10 2 o 723.172 657.620 0.00 0.99814 0.02
    13 7 -3 2 o 20.695 18.811 0.00 0.99810 0.00
    2 1 9 1 o 281.250 244.900 54.50 1.03619 1.08
    14 2 2 2 o 1060.914 966.090 180.00 1.01088 0.03
    1 3 8 1 o 10.535 9.176 89.52 1.03567 0.04
    9 3 8 2 o 357.367 391.731 0.00 0.93718 0.01
    3 4 4 1 o 128.963 112.259 -149.75 1.03507 0.50
    4 2 6 1 o 30.441 23.269 86.54 1.04579 0.12
    5 0 -9 1 o 152.110 117.141 180.00 1.04558 0.30
    2 5 -2 1 o 481.159 418.380 -72.09 1.03431 1.85
    11 9 -2 2 o 967.864 903.772 0.00 0.99567 0.02
    4 12 1 2 o 742.430 694.237 180.00 0.99546 0.02
    6 0 3 1 o 168.380 146.257 0.00 1.05462 0.34
    5 1 11 2 o 125.768 145.588 180.00 0.88655 0.00
    13 1 4 2 o 110.507 103.716 180.00 0.99477 0.00
    4 0 7 1 o 82.471 66.267 180.00 1.04409 0.16
    5 1 5 1 o 74.761 64.806 128.50 1.05402 0.30
    0 10 6 2 o 54.665 48.041 0.00 1.03236 0.00
    15 1 -1 2 o 1086.727 953.892 0.00 1.03241 0.03
    10 0 8 2 o 882.813 998.193 0.00 0.91863 0.01
    3 1 8 1 o 115.889 94.339 55.65 1.04303 0.45
    6 10 3 2 o 4501.873 3671.479 0.00 1.04297 0.11
    3 4 -6 1 o 180.705 147.164 0.13 1.04297 0.70
    6 12 -2 2 o 141.647 138.919 0.00 0.96452 0.00
    15 1 -3 2 o 8633.333 7064.073 180.00 1.04239 0.22
    4 8 7 2 o 471.178 482.381 180.00 1.01889 0.01
    11 5 -8 2 o 5.637 5.782 0.00 1.01897 0.00
    12 4 4 2 o 65.893 59.705 180.00 1.00609 0.00
    11 9 -1 2 o 1374.594 1298.261 0.00 0.99272 0.03
    4 4 2 1 o 223.214 199.856 -10.43 1.03072 0.85
    5 3 -6 1 o 88.957 73.024 -132.35 1.04175 0.35
    11 1 7 2 o 114.011 134.241 180.00 0.93307 0.00
    10 10 -2 2 o 380.213 372.759 0.00 0.97789 0.01
    13 5 -6 2 o 554.634 568.876 0.00 1.01806 0.01
    12 2 -8 2 o 87.231 71.296 180.00 1.05115 0.00
    11 9 -4 2 o 1187.299 1164.397 180.00 0.97752 0.03
    3 9 6 2 o 1.021 0.805 0.00 1.05061 0.00
    5 3 -12 2 o 529.168 604.511 0.00 0.91619 0.01
    1 4 -7 1 o 15.029 13.706 -98.13 1.02902 0.06
    2 8 -9 2 o 104.678 102.618 180.00 0.97678 0.00
    9 1 -11 2 o 1993.473 1978.441 180.00 0.96221 0.04
    4 8 -9 2 o 480.668 470.927 180.00 0.97634 0.01
    2 5 1 1 o 575.829 530.936 -12.96 1.02799 2.18
    3 9 -8 2 o 1745.329 1652.050 180.00 0.98997 0.04
    7 0 -4 1 o 0.423 0.357 180.00 1.03874 0.00
    12 0 -8 2 o 40.723 33.237 180.00 1.06633 0.00
    11 7 2 2 o 118.344 100.843 0.00 1.03826 0.00
    10 8 2 2 o 757.687 647.111 0.00 1.03815 0.02
    7 0 -1 1 o 197.179 168.425 0.00 1.03810 0.38
    11 3 -9 2 o 644.780 635.528 180.00 1.01484 0.02
    12 6 2 2 o 33.547 31.489 180.00 1.02660 0.00
    12 0 6 2 o 247.414 234.014 180.00 0.94533 0.00
    1 7 -10 2 o 392.947 371.680 180.00 0.94514 0.01
    11 7 -7 2 o 219.494 206.782 0.00 0.98868 0.00
    9 9 2 2 o 2097.127 1976.984 0.00 1.02630 0.05
    1 13 0 2 o 81.452 82.776 0.00 0.95998 0.00
    4 2 -9 1 o 46.940 40.692 -69.34 1.03709 0.18
    15 1 0 2 o 2398.497 2341.767 180.00 1.01429 0.06
    6 2 -6 1 o 39.659 34.530 -95.44 1.03654 0.15
    12 8 -4 2 o 1945.842 1828.451 180.00 0.98760 0.04
    13 7 -4 2 o 576.572 541.053 0.00 0.98754 0.01
    13 7 -2 2 o 110.871 100.230 0.00 1.00058 0.00
    1 3 12 2 o 40.362 45.386 180.00 0.88026 0.00
    5 2 -8 1 o 89.299 77.712 26.06 1.03507 0.34
    3 1 12 2 o 312.095 344.733 180.00 0.86350 0.01
    1 0 10 1 o 3.929 3.823 0.00 1.02389 0.01
    14 4 -5 2 o 0.560 0.547 0.00 1.02364 0.00
    1 13 -1 2 o 1043.030 1095.997 180.00 0.95756 0.02
    4 0 -10 1 o 68.522 59.505 180.00 1.03430 0.13
    12 8 -1 2 o 15.312 13.801 0.00 0.99905 0.00
    9 5 7 2 o 50.034 52.610 180.00 0.95734 0.00
    2 4 -12 2 o 18.324 21.561 0.00 0.89547 0.00
    10 10 -3 2 o 1063.516 1021.262 180.00 0.97168 0.02
    0 4 12 2 o 10.129 11.397 0.00 0.87796 0.00
    2 4 -7 1 o 135.108 138.676 112.60 1.02093 0.51
    4 4 11 2 o 64.794 72.929 180.00 0.87749 0.00
    2 2 -10 1 o 42.771 43.987 104.46 1.02067 0.16
    5 7 8 2 o 60.195 58.215 180.00 0.96939 0.00
    10 6 5 2 o 7.804 7.260 0.00 0.99636 0.00
    8 8 4 2 o 28.925 21.847 180.00 1.05022 0.00
    8 8 -8 2 o 125.092 119.094 180.00 0.98279 0.00
    9 1 9 2 o 371.857 436.460 0.00 0.89309 0.01
    3 7 -10 2 o 1808.961 1912.946 0.00 0.95450 0.04
    10 2 8 2 o 30.466 35.801 180.00 0.90887 0.00
    4 10 -7 2 o 15.481 14.765 0.00 0.98238 0.00
    6 4 10 2 o 82.553 96.882 0.00 0.89256 0.00
    6 12 -1 2 o 31.919 31.086 0.00 0.96814 0.00
    1 5 3 1 o 686.241 713.239 -176.33 1.01886 2.56
    6 12 -3 2 o 27.970 29.567 180.00 0.95365 0.00
    13 7 -1 2 o 675.953 636.240 0.00 0.99481 0.02
    10 4 7 2 o 533.782 564.700 180.00 0.93875 0.01
    6 8 6 2 o 1279.060 1328.306 0.00 1.01867 0.03
    3 7 9 2 o 920.090 969.214 0.00 0.95345 0.02
    1 2 -10 1 o 234.688 243.653 -20.07 1.01865 0.87
    7 1 -3 1 o 95.961 87.134 -20.37 1.02945 0.36
    7 1 -2 1 o 167.594 152.497 -101.54 1.02924 0.64
    8 6 7 2 o 167.391 163.594 0.00 0.96726 0.00
    7 11 1 2 o 105.507 99.435 0.00 0.99400 0.00
    2 5 -3 1 o 34.703 35.879 169.57 1.01757 0.13
    11 5 5 2 o 1561.556 1517.746 0.00 0.98004 0.03
    7 1 -12 2 o 2.652 3.045 0.00 0.92223 0.00
    15 3 -1 2 o 15.637 14.125 0.00 1.00537 0.00
    0 4 7 1 o 651.668 660.177 52.84 1.01603 2.42
    4 4 -5 1 o 23.195 21.708 -99.70 1.02680 0.09
    14 4 1 2 o 675.573 610.673 0.00 1.00447 0.02
    5 1 -9 1 o 75.471 70.699 91.73 1.02675 0.29
    13 5 2 2 o 252.422 228.147 180.00 1.00432 0.01
    5 9 -8 2 o 585.233 574.203 180.00 0.97866 0.01
    4 6 -11 2 o 149.885 170.106 180.00 0.92079 0.00
    4 12 2 2 o 995.071 979.364 180.00 0.97810 0.02
    6 12 0 2 o 702.801 688.355 180.00 0.96429 0.02
    6 1 3 1 o 195.149 170.103 68.17 1.03531 0.75
    4 1 7 1 o 282.778 269.364 63.44 1.02534 1.07
    12 6 -7 2 o 83.372 79.053 0.00 0.99067 0.00
    15 3 -3 2 o 345.645 340.253 180.00 1.01457 0.01
    6 3 -2 1 o 125.156 122.881 -80.46 1.01438 0.46
    15 3 -2 2 o 463.220 452.234 180.00 1.01424 0.01
    13 3 -7 2 o 125.880 109.130 180.00 1.03479 0.00
    4 12 -4 2 o 46.388 45.629 180.00 0.96339 0.00
    5 7 -10 2 o 681.216 682.612 180.00 0.94912 0.01
    6 2 2 1 o 312.863 303.047 11.16 1.02421 1.18
    2 12 -4 2 o 1166.479 1144.809 0.00 0.97664 0.03
    8 10 -6 2 o 7.271 7.159 0.00 0.96308 0.00
    1 3 -9 1 o 199.322 190.513 -22.87 1.01341 0.73
    10 8 -7 2 o 989.487 971.949 180.00 0.97660 0.02
    10 10 -1 2 o 270.101 264.960 0.00 0.97640 0.01
    15 1 -4 2 o 2366.593 2043.048 0.00 1.03347 0.06
    1 13 -2 2 o 1624.609 1594.230 0.00 0.94801 0.03
    2 3 -9 1 o 142.531 131.525 176.34 1.01213 0.52
    2 10 -7 2 o 197.232 185.172 180.00 0.98820 0.00
    0 8 9 2 o 55.026 54.807 0.00 0.96158 0.00
    6 3 -3 1 o 26.136 23.700 176.74 1.01132 0.10
    14 6 -2 2 o 269.989 252.635 0.00 0.98727 0.01
    0 12 4 2 o 4359.547 4217.410 180.00 0.97417 0.10
    3 11 4 2 o 1596.656 1437.287 180.00 1.01069 0.04
    2 6 -11 2 o 5.404 6.154 0.00 0.91679 0.00
    6 8 -9 2 o 481.412 486.475 180.00 0.96033 0.01
    9 5 -10 2 o 2388.548 2418.053 0.00 0.96021 0.05
    12 8 0 2 o 99.139 92.700 0.00 0.98662 0.00
    4 4 -12 2 o 477.219 572.717 0.00 0.90124 0.01
    1 5 -4 1 o 403.792 362.057 -117.03 1.00997 1.48
    14 6 -3 2 o 1.212 1.135 180.00 0.98623 0.00
    7 1 -4 1 o 638.814 662.241 82.43 1.02028 2.39
    5 3 11 2 o 33.470 37.145 0.00 0.86924 0.00
    7 0 -5 1 o 311.178 323.717 180.00 1.01995 0.58
    3 13 -1 2 o 33.753 31.588 180.00 0.94520 0.00
    3 13 0 2 o 19.683 18.364 180.00 0.94514 0.00
    2 12 3 2 o 67.358 63.273 180.00 0.98550 0.00
    12 4 -8 2 o 406.243 364.860 180.00 1.00923 0.01
    7 1 -1 1 o 74.755 78.105 -25.03 1.01967 0.28
    0 6 11 2 o 116.045 138.773 180.00 0.90007 0.00
    9 11 -3 2 o 32.694 30.407 180.00 0.94477 0.00
    4 3 5 1 o 118.723 124.057 141.86 1.01921 0.44
    1 9 -8 2 o 116.489 109.680 180.00 0.98487 0.00
    5 9 5 2 o 324.631 285.810 180.00 1.05233 0.01
    6 3 -1 1 o 221.587 198.806 169.62 1.00841 0.81
    7 0 0 1 o 59.371 62.320 180.00 1.01893 0.11
    1 1 -13 2 o 10.933 10.910 0.00 0.85229 0.00
    13 1 5 2 o 10.358 9.569 0.00 0.94418 0.00
    10 10 -4 2 o 0.449 0.468 180.00 0.95821 0.00
    6 0 -8 1 o 2.389 2.501 180.00 1.01852 0.00
    2 5 2 1 o 226.886 204.217 66.04 1.00759 0.83
    7 5 -11 2 o 586.132 700.710 0.00 0.92926 0.01
    11 9 -5 2 o 43.779 46.096 180.00 0.95769 0.00
    3 11 -6 2 o 109.276 104.359 180.00 0.97098 0.00
    5 5 10 2 o 11.749 13.973 180.00 0.89893 0.00
    0 5 4 1 o 16.951 15.268 -93.75 1.00717 0.06
    8 0 10 2 o 47.312 52.780 0.00 0.86735 0.00
    13 3 4 2 o 453.087 434.016 180.00 0.97051 0.01
    13 1 -7 2 o 52.543 41.692 180.00 1.06436 0.00
    1 1 10 1 o 805.395 726.324 108.71 1.00619 2.93
    15 3 -4 2 o 2609.940 2354.845 0.00 1.00634 0.06
    7 11 -5 2 o 2375.404 2526.913 180.00 0.95638 0.05
    13 7 -5 2 o 920.348 886.239 180.00 0.96966 0.02
    8 0 -12 2 o 1204.157 1393.162 0.00 0.91286 0.01
    4 1 -10 1 o 18.076 18.391 135.90 1.01606 0.07
    5 3 3 1 o 140.052 142.408 150.38 1.01601 0.52
    11 9 0 2 o 103.401 98.887 0.00 0.98184 0.00
    9 9 -7 2 o 648.226 695.003 180.00 0.95549 0.01
    5 11 -6 2 o 158.107 169.526 0.00 0.95536 0.00
    1 13 1 2 o 412.449 439.295 0.00 0.95510 0.01
    12 4 5 2 o 96.694 103.605 180.00 0.95506 0.00
    12 8 -5 2 o 6.737 6.551 180.00 0.96844 0.00
    8 10 2 2 o 9641.419 8717.889 0.00 1.00385 0.22
    7 7 7 2 o 879.320 858.871 0.00 0.96767 0.02
    14 6 -1 2 o 204.967 198.673 0.00 0.98040 0.00
    9 3 -11 2 o 5.142 5.195 0.00 0.94020 0.00
    10 10 0 2 o 2468.815 2415.924 0.00 0.96732 0.05
    3 1 -13 2 o 77.304 86.179 180.00 0.86453 0.00
    9 7 5 2 o 497.731 451.754 0.00 1.00257 0.01
    2 0 -11 1 o 100.084 90.715 0.00 1.00255 0.18
    3 2 -10 1 o 124.758 113.103 -24.75 1.00231 0.45
    8 4 -11 2 o 88.673 92.929 180.00 0.93908 0.00
    6 6 9 2 o 334.378 391.164 0.00 0.90961 0.01
    4 3 -8 1 o 256.392 236.724 -112.84 1.01222 0.94
    7 3 10 2 o 9.140 10.281 0.00 0.87897 0.00
    3 13 -2 2 o 63.739 68.445 0.00 0.93832 0.00
    3 3 12 2 o 120.064 117.327 180.00 0.84748 0.00
    3 5 11 2 o 838.702 943.840 0.00 0.87863 0.02
    5 11 3 2 o 0.728 0.659 0.00 1.00102 0.00
    8 4 9 2 o 144.552 169.958 0.00 0.89391 0.00
    9 11 -2 2 o 15.618 16.294 180.00 0.95169 0.00
    9 11 -1 2 o 81.711 85.255 0.00 0.95152 0.00
    11 1 -10 2 o 2835.485 2799.722 0.00 0.97749 0.06
    14 2 -6 2 o 374.337 329.391 0.00 1.03720 0.01
    14 6 -4 2 o 854.734 843.410 0.00 0.97735 0.02
    1 11 5 2 o 949.265 850.051 0.00 1.00017 0.02
    15 1 1 2 o 655.376 618.542 0.00 0.98896 0.01
    15 3 0 2 o 192.674 181.234 0.00 0.98860 0.00
    6 3 -4 1 o 150.985 133.961 89.57 0.99946 0.54
    1 7 10 2 o 926.688 1067.163 0.00 0.92228 0.02
    6 12 -4 2 o 54.236 61.611 180.00 0.93625 0.00
    4 0 12 2 o 2850.604 2775.330 180.00 0.84560 0.02
    10 6 -9 2 o 5.212 5.123 0.00 0.96279 0.00
    8 6 -10 2 o 0.763 0.765 180.00 0.94913 0.00
    10 4 -10 2 o 521.205 515.510 180.00 0.96204 0.01
    1 0 -11 1 o 45.313 41.225 180.00 0.99750 0.08
    4 2 -13 2 o 366.132 395.166 0.00 0.86045 0.01
    5 4 -2 1 o 81.431 74.101 -179.78 0.99742 0.29
    12 2 6 2 o 529.786 616.059 180.00 0.93471 0.01
    7 5 9 2 o 614.208 740.364 180.00 0.90560 0.01
    14 4 -6 2 o 250.455 231.542 0.00 0.99686 0.01
    6 10 -7 2 o 197.959 197.941 180.00 0.96105 0.00
    0 2 10 1 o 16.878 15.643 -117.54 0.99659 0.06
    8 2 10 2 o 11.858 12.639 0.00 0.85913 0.00
    2 4 6 1 o 250.181 235.953 -109.94 0.99534 0.89
    14 0 -6 2 o 1483.669 1372.171 180.00 1.05177 0.02
    2 10 6 2 o 830.471 748.304 0.00 1.00546 0.02
    4 4 3 1 o 102.745 97.122 -70.53 0.99505 0.37
    5 4 -1 1 o 8.557 8.095 -64.24 0.99483 0.03
    0 3 9 1 o 107.517 101.638 -24.81 0.99476 0.38
    14 2 3 2 o 729.001 695.458 0.00 0.97155 0.02
    8 2 -12 2 o 995.270 1211.595 180.00 0.90328 0.02
    6 3 0 1 o 10.480 9.929 -140.03 0.99388 0.04
    12 2 -9 2 o 2854.603 2697.996 0.00 0.99385 0.07
    3 5 -1 1 o 112.113 106.189 35.21 0.99348 0.40
    7 3 -12 2 o 468.629 568.633 180.00 0.90280 0.01
    13 5 -7 2 o 14.279 13.586 180.00 0.98237 0.00
    3 4 -7 1 o 356.803 338.161 -168.41 0.99320 1.26
    9 11 -4 2 o 1201.785 1464.366 180.00 0.93124 0.02
    2 5 -4 1 o 105.213 99.721 126.10 0.99297 0.37
    13 7 0 2 o 3290.206 3161.224 180.00 0.98121 0.07
    7 1 -5 1 o 19.188 17.397 146.18 1.00245 0.07
    1 13 2 2 o 1966.514 1807.918 180.00 0.94326 0.04
    5 4 -3 1 o 6.627 6.296 1.39 0.99144 0.02
    7 1 0 1 o 111.699 101.083 -95.17 1.00148 0.40
    3 3 -9 1 o 412.891 392.548 25.33 0.99115 1.46
    6 1 -8 1 o 296.522 267.394 100.89 1.00109 1.07
    4 4 -6 1 o 176.399 167.870 -125.99 0.99053 0.62
    3 5 -2 1 o 85.676 81.383 67.68 0.98991 0.30
    3 2 8 1 o 13.543 12.865 -156.93 0.98978 0.05
    11 7 3 2 o 529.934 470.183 0.00 0.99997 0.01
    6 2 11 2 o 220.897 225.540 0.00 0.85448 0.00
    3 9 7 2 o 31.317 29.604 0.00 0.98904 0.00
    4 8 8 2 o 192.960 205.996 180.00 0.95391 0.00
    5 2 5 1 o 424.915 374.571 80.31 0.99916 1.52
    0 10 7 2 o 72.840 72.219 180.00 0.97768 0.00
    3 5 0 1 o 288.376 271.047 32.44 0.98855 1.01
    11 3 7 2 o 140.778 163.022 180.00 0.91296 0.00
    2 2 -13 2 o 32.823 33.214 0.00 0.85367 0.00
    6 12 1 2 o 1000.200 1064.242 0.00 0.95320 0.02
    12 6 3 2 o 13.289 12.443 0.00 0.98819 0.00
    3 0 -11 1 o 12.213 11.435 0.00 0.98815 0.02
    5 3 -7 1 o 173.366 154.583 -175.81 0.99833 0.62
    14 0 4 2 o 4023.934 4053.990 0.00 0.94020 0.04
    4 2 12 2 o 592.073 535.485 180.00 0.83797 0.01
    1 5 -12 2 o 60.333 67.102 0.00 0.86859 0.00
    11 5 -9 2 o 122.126 119.032 180.00 0.96525 0.00
    15 1 -5 2 o 876.291 898.473 180.00 1.01596 0.02
    15 5 -3 2 o 66.000 64.188 180.00 0.96502 0.00
    7 9 -8 2 o 15.439 16.345 180.00 0.95254 0.00
    4 6 10 2 o 460.391 546.084 180.00 0.89762 0.01
    1 9 8 2 o 0.374 0.364 0.00 0.96408 0.00
    6 2 -7 1 o 81.355 75.079 30.30 0.99684 0.29
    6 6 -11 2 o 0.417 0.484 180.00 0.91154 0.00
    1 3 -13 2 o 0.019 0.017 180.00 0.83688 0.00
    0 2 13 2 o 529.751 475.785 0.00 0.83681 0.01
    3 13 -3 2 o 298.341 347.451 180.00 0.92495 0.01
    10 10 -5 2 o 50.305 54.063 0.00 0.93834 0.00
    2 1 -11 1 o 91.759 85.618 89.53 0.98591 0.32
    3 13 1 2 o 0.696 0.753 180.00 0.93816 0.00
    9 7 -9 2 o 131.774 136.908 180.00 0.95101 0.00
    1 5 4 1 o 21.621 20.250 100.95 0.98505 0.08
    3 4 5 1 o 148.913 139.439 33.38 0.98502 0.52
    5 1 -13 2 o 112.786 126.511 0.00 0.86594 0.00
    7 9 4 2 o 566.021 512.604 0.00 1.03156 0.01
    2 4 12 2 o 194.378 191.266 180.00 0.85066 0.00
    14 4 2 2 o 99.512 95.466 0.00 0.97343 0.00
    1 4 7 1 o 193.500 182.095 -72.63 0.98423 0.67
    2 2 9 1 o 74.937 70.643 -68.77 0.98393 0.26
    5 0 6 1 o 8.812 7.975 180.00 1.00326 0.02
    5 4 0 1 o 148.795 140.311 76.79 0.98385 0.52
    4 12 -5 2 o 0.005 0.006 0.00 0.93622 0.00
    7 11 2 2 o 102.799 98.185 180.00 0.97282 0.00
    14 6 -5 2 o 202.958 201.679 0.00 0.96125 0.00
    6 4 -12 2 o 50.992 60.049 0.00 0.89457 0.00
    7 0 -6 1 o 15.040 14.258 0.00 0.99348 0.03
    3 5 -12 2 o 0.207 0.233 0.00 0.87963 0.00
    7 1 11 2 o 434.395 386.880 0.00 0.83417 0.01
    5 5 -12 2 o 1251.851 1408.084 180.00 0.87920 0.02
    1 11 -6 2 o 233.731 222.073 180.00 0.97127 0.01
    7 0 1 1 o 3.542 3.364 0.00 0.99217 0.01
    10 8 3 2 o 191.667 175.205 0.00 1.00129 0.00
    6 0 4 1 o 1.538 1.389 180.00 1.00111 0.00
    8 6 8 2 o 60.249 72.363 180.00 0.90692 0.00
    3 3 -13 2 o 480.672 469.894 180.00 0.84846 0.01
    1 1 -11 1 o 235.574 226.748 -137.29 0.98111 0.82
    6 8 7 2 o 2358.685 2472.111 180.00 0.95852 0.05
    11 7 -8 2 o 24.748 23.264 0.00 0.94635 0.00
    8 12 -1 2 o 1755.553 1964.273 0.00 0.92001 0.03
    2 12 -5 2 o 60.751 56.744 0.00 0.94597 0.00
    3 3 7 1 o 371.518 361.145 60.21 0.98035 1.28
    15 1 2 2 o 132.186 139.914 180.00 0.95805 0.00
    2 5 3 1 o 117.075 114.282 -174.71 0.98005 0.40
    5 13 -1 2 o 212.088 237.415 0.00 0.91965 0.00
    2 8 9 2 o 0.454 0.547 0.00 0.93282 0.00
    15 3 -5 2 o 1381.560 1319.693 180.00 0.99015 0.03
    13 7 -6 2 o 163.495 151.111 0.00 0.94562 0.00
    2 3 8 1 o 12.781 12.512 -87.38 0.97987 0.04
    5 7 9 2 o 57.224 69.530 180.00 0.90563 0.00
    1 5 12 2 o 36.859 36.021 0.00 0.84731 0.00
    6 3 -5 1 o 32.193 31.611 72.31 0.97972 0.11
    10 2 -11 2 o 315.317 382.906 180.00 0.93254 0.01
    4 10 5 2 o 1091.622 1091.287 180.00 1.01438 0.03
    16 0 -2 2 o 802.703 788.894 180.00 0.97965 0.01
    8 12 -2 2 o 156.766 175.317 180.00 0.91907 0.00
    11 9 -6 2 o 32.657 39.930 180.00 0.93222 0.00
    13 3 -8 2 o 2823.852 2690.711 180.00 0.98925 0.06
    1 13 -3 2 o 532.219 651.572 180.00 0.93194 0.01
    8 8 5 2 o 120.828 107.171 0.00 0.99811 0.00
    9 11 0 2 o 1243.637 1126.004 0.00 0.94429 0.03
    3 9 -9 2 o 116.785 144.773 180.00 0.93129 0.00
    7 2 -3 1 o 60.430 60.212 105.12 0.97815 0.21
    3 5 -3 1 o 169.858 169.054 177.30 0.97813 0.58
    11 1 8 2 o 155.537 175.715 0.00 0.87571 0.00
    7 2 -2 1 o 112.092 111.763 162.86 0.97797 0.39
    8 8 -9 2 o 1790.597 2219.016 0.00 0.93091 0.04
    12 8 1 2 o 959.904 944.375 180.00 0.96704 0.02
    9 3 9 2 o 75.994 85.727 0.00 0.87541 0.00
    13 5 3 2 o 116.282 114.286 0.00 0.96700 0.00
    1 1 13 2 o 1157.797 1031.012 0.00 0.83054 0.02
    5 13 0 2 o 439.001 496.033 180.00 0.91742 0.01
    3 7 -11 2 o 950.421 1121.815 180.00 0.88965 0.02
    12 8 -6 2 o 893.410 811.618 180.00 0.94330 0.02
    5 4 -4 1 o 13.967 13.921 27.77 0.97732 0.05
    5 9 6 2 o 406.203 387.816 0.00 0.99585 0.01
    14 6 0 2 o 300.274 294.231 0.00 0.96610 0.01
    5 1 6 1 o 313.732 290.664 -134.40 0.98659 1.10
    7 7 -10 2 o 8.479 10.296 180.00 0.92971 0.00
    4 12 3 2 o 354.701 382.068 0.00 0.95433 0.01
    11 3 -10 2 o 497.456 535.073 180.00 0.95444 0.01
    3 7 10 2 o 389.588 460.109 180.00 0.88871 0.01
    10 6 6 2 o 114.523 106.835 0.00 0.94210 0.00
    15 3 1 2 o 384.543 373.712 180.00 0.96510 0.01
    3 5 1 1 o 27.626 27.174 -0.49 0.97550 0.09
    15 5 -2 2 o 765.445 743.767 0.00 0.96473 0.02
    5 13 -2 2 o 26.463 30.513 180.00 0.91546 0.00
    3 0 9 1 o 4.993 4.869 180.00 0.97483 0.01
    1 5 -5 1 o 36.800 35.832 161.80 0.97474 0.13
    11 9 1 2 o 136.017 132.348 0.00 0.96380 0.00
    4 8 -10 2 o 2734.262 3172.742 180.00 0.91459 0.05
    2 6 11 2 o 65.295 73.033 180.00 0.87259 0.00
    0 0 11 1 o 152.008 146.290 0.00 0.97384 0.26
    11 5 6 2 o 93.483 109.826 180.00 0.92715 0.00
    8 10 -7 2 o 0.320 0.376 180.00 0.92706 0.00
    6 2 3 1 o 232.031 219.385 -66.89 0.98317 0.81
    10 10 1 2 o 503.734 529.462 0.00 0.95126 0.01
    9 9 3 2 o 515.821 489.500 0.00 0.99200 0.01
    7 11 -6 2 o 1448.878 1693.040 0.00 0.92651 0.03
    6 12 -5 2 o 116.907 135.800 180.00 0.91339 0.00
    2 8 -10 2 o 428.136 496.328 180.00 0.91281 0.01
    3 1 -11 1 o 85.866 81.283 98.96 0.97221 0.29
    2 2 13 2 o 11.015 9.342 0.00 0.81157 0.00
    6 2 -13 2 o 392.668 409.599 180.00 0.85640 0.01
    6 3 1 1 o 21.658 20.429 -161.48 0.97187 0.07
    1 13 3 2 o 224.419 261.255 0.00 0.92520 0.00
    13 7 1 2 o 539.754 538.375 180.00 0.96070 0.01
    0 8 10 2 o 439.406 523.444 0.00 0.89832 0.01
    9 11 -5 2 o 12.413 14.370 0.00 0.91191 0.00
    1 9 -9 2 o 0.037 0.043 0.00 0.92480 0.00
    8 12 -3 2 o 429.966 497.921 0.00 0.91178 0.01
    12 6 -8 2 o 131.884 132.990 180.00 0.94929 0.00
    3 13 2 2 o 1021.829 1192.773 180.00 0.92470 0.02
    9 5 8 2 o 602.856 716.479 180.00 0.89771 0.01
    9 7 6 2 o 132.194 130.983 0.00 0.94854 0.00
    7 2 -4 1 o 16.520 15.667 115.22 0.97027 0.06
    5 9 -9 2 o 714.669 837.806 0.00 0.92406 0.01
    7 2 -1 1 o 121.781 116.273 82.33 0.96975 0.41
    13 3 5 2 o 12.574 14.736 0.00 0.92336 0.00
    0 5 5 1 o 78.302 75.317 2.44 0.96935 0.26
    16 2 -1 2 o 1883.565 1963.306 0.00 0.95888 0.04
    16 2 -3 2 o 1590.747 1530.427 0.00 0.96941 0.03
    0 1 11 1 o 54.550 57.408 -109.06 0.95858 0.18
    13 1 -8 2 o 22.186 22.968 180.00 1.01499 0.00
    6 10 4 2 o 1876.119 1703.695 0.00 1.00289 0.04
    12 4 -9 2 o 30.793 32.632 180.00 0.95819 0.00
    15 5 -4 2 o 104.584 111.253 180.00 0.95793 0.00
    9 1 -12 2 o 343.129 406.061 180.00 0.89598 0.01
    10 8 -8 2 o 493.217 583.599 0.00 0.93459 0.01
    12 2 7 2 o 26.809 30.074 0.00 0.88176 0.00
    16 2 -2 2 o 180.864 177.374 180.00 0.96784 0.00
    7 1 -6 1 o 107.178 106.931 82.56 0.97728 0.37
    15 5 -1 2 o 81.240 88.123 180.00 0.95709 0.00
    10 4 8 2 o 246.555 276.494 0.00 0.88136 0.00
    1 4 -8 1 o 276.329 271.502 -95.50 0.96726 0.93
    7 7 8 2 o 1638.519 1941.936 180.00 0.90831 0.03
    2 12 4 2 o 828.998 905.993 180.00 0.95635 0.02
    13 1 6 2 o 429.631 506.543 0.00 0.89459 0.01
    5 1 12 2 o 2.623 2.244 180.00 0.82276 0.00
    5 0 -10 1 o 155.167 154.441 180.00 0.97641 0.27
    4 2 -10 1 o 115.941 114.034 113.56 0.96665 0.39
    7 1 1 1 o 154.287 153.261 -143.04 0.97604 0.53
    4 10 -8 2 o 126.999 155.605 0.00 0.93273 0.00
    5 2 -9 1 o 2.582 2.556 -0.45 0.97583 0.01
    1 7 -11 2 o 18.308 20.538 0.00 0.88014 0.00
    6 1 4 1 o 263.078 246.471 75.80 0.98455 0.92
    10 2 9 2 o 174.650 171.768 180.00 0.85133 0.00
    5 4 1 1 o 38.440 37.341 179.70 0.96529 0.13
    16 0 -4 2 o 546.517 536.732 180.00 0.97512 0.01
    4 2 7 1 o 28.452 27.661 -163.07 0.97462 0.10
    14 4 -7 2 o 2031.910 1955.077 180.00 0.96455 0.04
    16 0 0 2 o 257.807 277.613 0.00 0.95404 0.00
    2 0 10 1 o 55.898 54.128 180.00 0.96419 0.09
    5 13 -3 2 o 1.738 2.126 180.00 0.90511 0.00
    5 3 -13 2 o 46.100 45.072 0.00 0.84979 0.00
    2 4 -8 1 o 59.095 57.396 139.76 0.96334 0.20
    12 4 6 2 o 153.484 188.563 0.00 0.90487 0.00
    14 2 4 2 o 372.027 455.704 0.00 0.92975 0.01
    0 12 5 2 o 254.751 242.605 0.00 0.94138 0.01
    9 1 10 2 o 25.894 23.012 0.00 0.83429 0.00
    2 5 -5 1 o 38.757 37.889 -127.30 0.96221 0.13
    6 8 -10 2 o 3.382 4.179 180.00 0.90345 0.00
    3 11 -7 2 o 672.446 807.240 180.00 0.92843 0.01
    8 4 -12 2 o 561.628 636.563 180.00 0.87626 0.01
    5 3 4 1 o 34.565 32.579 -151.37 0.97077 0.12
    14 2 -7 2 o 159.642 150.945 0.00 1.00094 0.00
    3 11 5 2 o 495.797 465.549 180.00 0.97034 0.01
    4 3 6 1 o 255.433 254.514 37.55 0.96064 0.85
    14 6 -6 2 o 804.863 852.261 0.00 0.93897 0.02
    9 9 -8 2 o 492.534 572.968 0.00 0.91496 0.01
    8 12 0 2 o 31.026 36.147 0.00 0.91454 0.00
    3 1 9 1 o 52.734 54.123 -67.04 0.95951 0.17
    14 4 3 2 o 1365.840 1490.978 0.00 0.93817 0.03
    1 3 9 1 o 35.385 36.566 -123.86 0.95926 0.12
    12 0 -10 2 o 58.410 58.314 0.00 0.94881 0.00
    3 5 -4 1 o 153.442 159.868 -168.43 0.95898 0.51
    6 4 11 2 o 1095.635 975.146 180.00 0.83150 0.02
    10 10 -6 2 o 66.459 77.220 0.00 0.91328 0.00
    11 7 4 2 o 916.203 972.601 180.00 0.95825 0.02
    1 7 11 2 o 28.065 30.164 180.00 0.85980 0.00
    5 7 -11 2 o 3.286 3.889 0.00 0.88724 0.00
    1 2 10 1 o 72.843 77.636 97.04 0.95813 0.24
    9 5 -11 2 o 0.814 0.982 0.00 0.90036 0.00
    4 4 12 2 o 250.891 210.443 0.00 0.81627 0.00
    1 3 13 2 o 71.125 59.770 180.00 0.81627 0.00
    2 4 -13 2 o 71.528 63.707 180.00 0.83076 0.00
    15 3 2 2 o 51.965 60.621 0.00 0.93632 0.00
    3 1 13 2 o 520.900 448.511 180.00 0.80140 0.01
    15 3 -6 2 o 141.262 140.101 0.00 0.96712 0.00
    12 6 4 2 o 67.074 63.126 180.00 0.94667 0.00
    6 12 2 2 o 3.530 4.152 0.00 0.93562 0.00
    4 0 -11 1 o 16.503 18.283 0.00 0.95666 0.03
    2 10 -8 2 o 1053.013 1240.632 180.00 0.93540 0.02
    13 9 -2 2 o 125.720 145.148 180.00 0.91155 0.00
    1 11 6 2 o 1353.524 1506.980 0.00 0.95618 0.03
    0 4 13 2 o 256.388 215.273 180.00 0.81519 0.00
    5 4 -5 1 o 134.693 149.752 -106.28 0.95608 0.44
    8 12 -4 2 o 44.261 52.789 0.00 0.89857 0.00
    15 1 3 2 o 98.365 116.402 180.00 0.92327 0.00
    4 0 8 1 o 0.033 0.032 0.00 0.96531 0.00
    4 6 -12 2 o 20.807 21.968 0.00 0.85778 0.00
    14 6 1 2 o 93.804 84.705 180.00 0.94532 0.00
    3 5 2 1 o 172.441 189.881 -97.33 0.95527 0.57
    6 0 -9 1 o 38.337 37.018 0.00 0.96474 0.06
    4 4 4 1 o 71.649 78.935 -93.85 0.95516 0.24
    1 13 -4 2 o 11.999 13.934 0.00 0.91035 0.00
    7 2 -5 1 o 73.754 81.058 167.72 0.95490 0.24
    8 10 3 2 o 604.519 574.252 180.00 0.97298 0.01
    2 0 -14 2 o 5.655 4.825 180.00 0.79934 0.00
    13 9 -3 2 o 84.257 98.455 180.00 0.90967 0.00
    15 5 -5 2 o 840.865 730.004 0.00 0.94394 0.02
    4 3 -9 1 o 91.333 99.318 164.87 0.95389 0.30
    16 2 -4 2 o 446.368 433.806 0.00 0.96347 0.01
    7 1 -13 2 o 107.752 112.460 180.00 0.85637 0.00
    0 4 8 1 o 92.121 99.897 -19.96 0.95372 0.30
    5 13 1 2 o 603.501 710.699 180.00 0.90892 0.01
    6 3 -6 1 o 7.343 7.972 -160.04 0.95346 0.02
    13 5 -8 2 o 420.778 362.369 180.00 0.94316 0.01
    16 2 0 2 o 105.762 91.370 180.00 0.94312 0.00
    15 5 0 2 o 33.893 30.058 0.00 0.94259 0.00
    2 10 7 2 o 595.451 645.046 180.00 0.95231 0.01
    7 0 -7 1 o 51.789 51.083 0.00 0.96114 0.09
    5 1 -10 1 o 111.419 110.028 -114.17 0.96103 0.37
    3 9 8 2 o 1022.567 1284.648 180.00 0.93041 0.02
    9 11 1 2 o 89.715 112.706 180.00 0.93046 0.00
    10 0 -12 2 o 83.631 93.412 0.00 0.88144 0.00
    4 8 9 2 o 47.711 56.194 0.00 0.89397 0.00
    5 9 7 2 o 88.426 86.981 0.00 0.94061 0.00
    7 9 5 2 o 383.425 363.068 180.00 0.98337 0.01
    7 5 -12 2 o 397.334 446.852 180.00 0.86736 0.01
    4 4 -7 1 o 10.008 10.370 128.44 0.95028 0.03
    3 13 -4 2 o 11.471 13.993 0.00 0.90590 0.00
    7 0 2 1 o 147.512 150.871 180.00 0.95961 0.24
    0 14 0 2 o 545.795 643.250 0.00 0.89318 0.01
    1 9 9 2 o 427.641 526.470 0.00 0.90543 0.01
    2 6 -12 2 o 395.419 394.885 180.00 0.85280 0.01
    2 1 10 1 o 22.718 23.008 -92.26 0.94937 0.07
    4 12 -6 2 o 86.293 106.635 180.00 0.90501 0.00
    5 11 -7 2 o 1157.074 1314.810 180.00 0.91690 0.02
    12 10 -4 2 o 422.892 499.421 180.00 0.89247 0.01
    13 7 -7 2 o 511.601 581.985 0.00 0.91681 0.01
    11 1 -11 2 o 0.974 1.109 180.00 0.91671 0.00
    6 10 -8 2 o 0.086 0.099 180.00 0.91657 0.00
    5 11 4 2 o 1807.927 1800.257 0.00 0.96669 0.04
    12 10 -2 2 o 0.027 0.033 180.00 0.90412 0.00
    7 9 -9 2 o 96.800 120.199 180.00 0.90404 0.00
    12 2 -10 2 o 2739.953 3009.358 180.00 0.93807 0.06
    0 6 12 2 o 542.847 484.700 0.00 0.83763 0.01
    13 5 4 2 o 854.917 999.435 0.00 0.92687 0.02
    5 5 11 2 o 403.686 360.782 180.00 0.83747 0.01
    5 3 12 2 o 265.206 227.491 0.00 0.80887 0.00
    9 3 -12 2 o 1870.256 2115.024 180.00 0.87813 0.03
    15 1 -6 2 o 2914.867 2782.909 0.00 0.99113 0.07
    4 6 11 2 o 0.343 0.305 0.00 0.83723 0.00
    1 11 -7 2 o 0.587 0.681 180.00 0.92644 0.00
    2 5 4 1 o 264.020 250.673 -146.11 0.94716 0.85
    14 8 -4 2 o 123.146 153.092 0.00 0.90315 0.00
    4 4 -13 2 o 82.223 73.343 0.00 0.83700 0.00
    1 5 5 1 o 45.354 42.703 21.71 0.94690 0.15
    10 4 -11 2 o 184.720 228.367 0.00 0.90290 0.00
    0 14 1 2 o 153.407 181.543 180.00 0.89023 0.00
    8 6 -11 2 o 46.963 55.576 0.00 0.89021 0.00
    1 2 -11 1 o 156.674 184.337 40.56 0.93640 0.49
    7 1 -7 1 o 32.462 30.049 119.02 0.94645 0.10
    11 9 -7 2 o 36.063 44.576 0.00 0.90252 0.00
    13 1 -9 2 o 249.155 236.965 180.00 0.96438 0.01
    10 6 7 2 o 281.618 333.630 0.00 0.88993 0.01
    6 6 10 2 o 4.150 4.043 180.00 0.85029 0.00
    16 4 -3 2 o 27.387 32.280 0.00 0.93623 0.00
    8 8 6 2 o 67.452 62.048 180.00 0.94594 0.00
    7 11 3 2 o 911.002 832.731 0.00 0.94583 0.02
    6 8 8 2 o 0.395 0.485 0.00 0.90176 0.00
    12 8 -7 2 o 134.188 156.635 0.00 0.91363 0.00
    8 4 10 2 o 215.747 191.526 0.00 0.83578 0.00
    11 11 -2 2 o 6.340 7.523 0.00 0.88927 0.00
    5 13 -4 2 o 634.764 752.603 0.00 0.88921 0.01
    13 9 -4 2 o 4.740 5.807 0.00 0.90165 0.00
    1 0 11 1 o 35.775 42.866 180.00 0.93529 0.06
    12 10 -3 2 o 392.855 478.799 0.00 0.90126 0.01
    0 10 8 2 o 775.064 912.931 0.00 0.92424 0.02
    7 2 0 1 o 13.530 14.740 84.26 0.95407 0.04
    11 5 -10 2 o 0.877 1.018 180.00 0.91284 0.00
    16 4 -2 2 o 824.704 985.047 180.00 0.93482 0.02
    12 10 -1 2 o 12.395 15.079 180.00 0.90089 0.00
    6 2 -8 1 o 144.253 156.882 16.30 0.95373 0.47
    4 0 -14 2 o 1117.743 972.783 0.00 0.80637 0.01
    9 11 -6 2 o 355.644 423.966 0.00 0.88786 0.01
    6 3 2 1 o 15.646 13.104 108.55 0.94384 0.05
    2 12 -6 2 o 1.990 2.292 0.00 0.91167 0.00
    7 13 -3 2 o 154.535 175.426 180.00 0.87477 0.00
    2 14 0 2 o 16.057 19.086 180.00 0.88712 0.00
    5 3 -8 1 o 109.152 118.243 -119.36 0.95231 0.36
    14 2 5 2 o 376.565 449.356 0.00 0.88706 0.01
    10 8 4 2 o 14.096 13.945 0.00 0.96064 0.00
    7 3 11 2 o 15.660 13.206 180.00 0.81970 0.00
    14 8 -2 2 o 555.183 641.245 180.00 0.91097 0.01
    3 4 -8 1 o 28.585 24.838 143.75 0.94255 0.09
    9 7 -10 2 o 3208.480 3830.286 0.00 0.89872 0.06
    4 1 -11 1 o 16.597 14.737 95.77 0.94217 0.05
    6 4 -13 2 o 471.250 417.517 180.00 0.83327 0.01
    13 3 -9 2 o 65.689 58.564 180.00 0.94222 0.00
    2 14 -1 2 o 73.492 86.696 180.00 0.88619 0.00
    14 8 -3 2 o 113.567 132.063 180.00 0.91015 0.00
    12 8 2 2 o 2290.141 2141.700 180.00 0.94159 0.05
    2 8 10 2 o 404.138 454.370 180.00 0.87286 0.01
    10 6 -10 2 o 753.776 880.376 0.00 0.90970 0.01
    11 11 -3 2 o 9.968 11.681 0.00 0.88557 0.00
    4 1 8 1 o 76.083 79.230 89.91 0.95043 0.25
    7 5 10 2 o 78.372 76.744 0.00 0.84616 0.00
    2 3 -10 1 o 10.264 9.789 -124.58 0.94106 0.03
    16 2 -5 2 o 286.633 295.726 0.00 0.95044 0.01
    11 3 -11 2 o 3.368 4.012 180.00 0.89762 0.00
    6 1 -9 1 o 43.443 44.634 145.24 0.94989 0.14
    16 4 -4 2 o 409.765 531.178 0.00 0.93088 0.01
    2 2 -11 1 o 66.627 65.324 -48.41 0.94058 0.21
    11 3 8 2 o 410.326 437.767 0.00 0.85902 0.01
    3 5 12 2 o 113.794 95.420 180.00 0.81796 0.00
    5 4 2 1 o 29.195 28.888 -46.52 0.94041 0.09
    9 7 7 2 o 489.603 582.545 0.00 0.89636 0.01
    11 9 2 2 o 40.835 41.920 180.00 0.93976 0.00
    4 10 6 2 o 0.601 0.570 180.00 0.96476 0.00
    7 13 -1 2 o 31.451 35.856 180.00 0.88397 0.00
    1 3 -10 1 o 24.510 25.465 145.70 0.93947 0.08
    8 2 11 2 o 709.973 615.552 0.00 0.80281 0.01
    6 0 12 2 o 1592.929 1380.286 180.00 0.80276 0.01
    13 9 -1 2 o 345.351 416.529 180.00 0.90718 0.01
    2 4 7 1 o 84.824 91.960 -18.74 0.93855 0.27
    3 1 -14 2 o 1539.531 1330.836 0.00 0.80229 0.02
    2 14 1 2 o 216.620 242.493 180.00 0.88230 0.00
    7 13 -2 2 o 513.661 575.345 0.00 0.88216 0.01
    9 5 9 2 o 26.574 25.861 0.00 0.84298 0.00
    3 13 3 2 o 94.109 116.231 0.00 0.90557 0.00
    14 8 -1 2 o 171.572 212.233 0.00 0.90556 0.00
    0 14 2 2 o 586.966 654.648 0.00 0.88158 0.01
    16 4 -1 2 o 547.838 638.045 180.00 0.92674 0.01
    7 11 -7 2 o 257.766 303.766 0.00 0.89331 0.00
    7 1 2 1 o 10.804 9.341 39.32 0.94499 0.03
    8 2 -13 2 o 473.159 452.627 0.00 0.84197 0.01
    1 5 -6 1 o 35.612 42.610 -85.45 0.93573 0.11
    8 12 -5 2 o 384.485 429.650 0.00 0.88020 0.01
    7 13 0 2 o 46.894 52.338 0.00 0.88007 0.00
    15 3 3 2 o 2.202 2.762 0.00 0.90377 0.00
    4 5 -1 1 o 18.136 21.880 171.83 0.93475 0.06
    4 2 -14 2 o 168.341 143.487 0.00 0.79974 0.00
    13 7 2 2 o 866.377 1038.777 180.00 0.93458 0.02
    2 14 -2 2 o 221.982 249.063 0.00 0.87955 0.00
    10 8 -9 2 o 332.302 394.266 0.00 0.89162 0.01
    3 4 6 1 o 28.913 35.005 108.71 0.93440 0.09
    7 3 -13 2 o 0.039 0.036 0.00 0.84074 0.00
    4 5 -2 1 o 92.490 112.066 -141.41 0.93433 0.29
    8 12 1 2 o 9.876 12.324 180.00 0.90300 0.00
    11 7 -9 2 o 505.402 630.308 0.00 0.90285 0.01
    15 7 -3 2 o 62.971 78.510 180.00 0.90266 0.00
    3 5 -5 1 o 84.527 103.493 -167.90 0.93374 0.27
    15 5 -6 2 o 42.802 50.930 0.00 0.92392 0.00
    15 7 -2 2 o 68.927 85.906 180.00 0.90243 0.00
    4 14 -2 2 o 45.859 52.503 0.00 0.86617 0.00
    1 13 4 2 o 798.126 988.007 180.00 0.90199 0.02
    7 2 -6 1 o 5.673 7.086 84.56 0.93307 0.02
    14 8 -5 2 o 23.317 27.653 180.00 0.89040 0.00
    12 10 -5 2 o 333.933 378.346 0.00 0.87825 0.01
    12 0 8 2 o 495.017 449.901 0.00 0.83954 0.00
    2 12 5 2 o 148.427 180.694 0.00 0.92306 0.00
    5 2 6 1 o 106.892 100.974 145.68 0.94116 0.34
    6 6 -12 2 o 22.586 22.220 0.00 0.85203 0.00
    0 3 10 1 o 2.759 3.266 81.53 0.92209 0.01
    15 5 1 2 o 88.158 105.064 180.00 0.92216 0.00
    14 6 -7 2 o 822.052 944.247 0.00 0.91182 0.02
    1 1 11 1 o 21.608 25.171 159.16 0.92174 0.07
    8 10 -8 2 o 20.234 24.081 0.00 0.88891 0.00
    13 3 6 2 o 62.996 71.595 0.00 0.87682 0.00
    14 4 4 2 o 33.523 40.559 180.00 0.90036 0.00
    8 6 9 2 o 110.060 107.501 0.00 0.85146 0.00
    16 2 1 2 o 505.943 584.239 0.00 0.92155 0.01
    11 5 7 2 o 11.751 13.360 0.00 0.87635 0.00
    3 9 -10 2 o 173.449 197.508 180.00 0.87630 0.00
    11 11 -4 2 o 1544.628 1756.973 0.00 0.87627 0.03
    6 2 4 1 o 8.739 9.151 126.98 0.93939 0.03
    13 9 -5 2 o 848.281 1014.091 180.00 0.88798 0.02
    6 0 5 1 o 17.489 16.724 180.00 0.94750 0.03
    11 11 -1 2 o 441.119 528.738 180.00 0.88717 0.01
    14 2 -8 2 o 1403.989 1349.486 180.00 0.96079 0.03
    10 10 2 2 o 23.303 28.841 180.00 0.92924 0.00
    3 5 3 1 o 20.736 25.716 -121.93 0.92918 0.06
    2 0 -12 1 o 36.667 39.592 180.00 0.91949 0.06
    11 1 9 2 o 54.600 46.487 180.00 0.82312 0.00
    5 4 -6 1 o 39.692 49.215 -80.21 0.92910 0.12
    9 9 4 2 o 641.111 689.855 0.00 0.95365 0.01
    14 6 2 2 o 503.699 544.002 180.00 0.91931 0.01
    7 13 -4 2 o 97.885 109.396 180.00 0.86218 0.00
    3 2 -11 1 o 33.849 41.283 -28.76 0.92865 0.11
    16 4 -5 2 o 44.433 47.952 180.00 0.91911 0.00
    6 12 -6 2 o 162.641 193.102 0.00 0.88628 0.00
    15 1 4 2 o 541.142 644.552 0.00 0.88619 0.01
    0 5 6 1 o 134.717 163.060 -129.32 0.92843 0.42
    5 0 7 1 o 10.687 12.343 0.00 0.93733 0.02
    14 4 -8 2 o 1900.343 2300.411 180.00 0.92847 0.04
    4 5 0 1 o 13.897 16.658 -63.66 0.92812 0.04
    12 4 -10 2 o 288.198 344.212 0.00 0.90792 0.01
    1 5 -13 2 o 892.829 767.707 0.00 0.80841 0.01
    15 7 -4 2 o 149.015 177.713 180.00 0.89685 0.00
    7 7 -11 2 o 9.954 11.229 180.00 0.87319 0.00
    2 5 -6 1 o 96.579 112.945 161.10 0.92713 0.30
    5 7 10 2 o 1140.561 1112.156 180.00 0.84789 0.02
    4 5 -3 1 o 59.125 68.868 21.10 0.92689 0.18
    10 2 -12 2 o 10.357 11.649 180.00 0.87281 0.00
    3 3 -10 1 o 14.598 16.920 -62.48 0.92661 0.05
    0 2 11 1 o 32.466 36.959 24.52 0.91675 0.10
    10 10 -7 2 o 124.063 142.222 0.00 0.88432 0.00
    4 10 -9 2 o 1382.309 1576.657 0.00 0.88413 0.03
    12 6 -9 2 o 65.954 80.661 0.00 0.90644 0.00
    5 9 -10 2 o 102.220 114.391 180.00 0.87212 0.00
    13 1 7 2 o 191.947 187.901 180.00 0.84699 0.00
    2 14 2 2 o 619.818 692.653 180.00 0.87201 0.01
    7 9 6 2 o 5.715 6.857 0.00 0.93452 0.00
    4 12 4 2 o 5.977 6.857 180.00 0.92556 0.00
    5 13 2 2 o 87.890 103.624 180.00 0.89464 0.00
    5 5 -13 2 o 890.186 748.723 0.00 0.82004 0.01
    9 3 10 2 o 401.729 338.164 0.00 0.81982 0.01
    7 0 -8 1 o 14.118 16.485 0.00 0.92479 0.02
    1 4 8 1 o 89.295 104.466 -8.15 0.92478 0.28
    11 7 5 2 o 528.403 623.849 180.00 0.91492 0.01
    16 0 2 2 o 340.360 425.929 0.00 0.90471 0.00
    4 14 -1 2 o 1209.157 1335.007 180.00 0.87064 0.02
    10 0 10 2 o 1068.403 933.588 180.00 0.80584 0.01
    3 13 -5 2 o 189.456 211.384 180.00 0.88223 0.00
    5 3 5 1 o 13.913 16.599 -59.66 0.92412 0.04
    14 0 -8 2 o 467.042 457.594 0.00 0.97234 0.01
    4 8 -11 2 o 577.801 611.340 180.00 0.85796 0.01
    12 2 8 2 o 560.827 497.357 0.00 0.83207 0.01
    3 5 -13 2 o 507.502 425.795 180.00 0.81883 0.01
    12 6 5 2 o 43.263 54.359 0.00 0.90379 0.00
    4 14 0 2 o 0.043 0.047 0.00 0.86967 0.00
    7 2 1 1 o 38.196 50.051 -70.25 0.93199 0.12
    3 7 -12 2 o 308.650 274.226 0.00 0.83163 0.00
    5 1 -14 2 o 242.747 212.102 0.00 0.80488 0.00
    1 0 -12 1 o 29.442 34.440 0.00 0.91318 0.04
    1 9 -10 2 o 200.620 221.227 0.00 0.86904 0.00
    8 8 -10 2 o 180.724 200.912 0.00 0.88075 0.00
    6 0 -14 2 o 164.207 143.552 0.00 0.80449 0.00
    12 4 7 2 o 4.755 4.995 0.00 0.85657 0.00
    6 3 -7 1 o 35.006 42.180 -26.99 0.92229 0.11
    4 14 -3 2 o 27.128 28.515 180.00 0.85650 0.00
    6 12 3 2 o 782.746 904.145 0.00 0.91261 0.02
    12 10 0 2 o 0.820 0.974 0.00 0.89174 0.00
    5 13 -5 2 o 237.961 263.689 180.00 0.86862 0.00
    3 7 11 2 o 619.282 552.251 180.00 0.83079 0.01
    16 4 0 2 o 41.618 48.013 180.00 0.91249 0.00
    15 3 -7 2 o 499.603 545.089 0.00 0.93869 0.01
    10 12 -2 2 o 536.665 599.695 0.00 0.86805 0.01
    17 1 -3 2 o 0.468 0.532 0.00 0.92130 0.00
    0 14 3 2 o 378.648 425.615 180.00 0.86770 0.01
    2 14 -3 2 o 3.803 4.279 0.00 0.86760 0.00
    9 11 2 2 o 0.074 0.085 180.00 0.91089 0.00
    10 12 -1 2 o 497.600 566.172 180.00 0.86700 0.01
    2 8 -11 2 o 580.948 599.161 0.00 0.85472 0.01
    10 12 -4 2 o 99.546 101.929 0.00 0.85419 0.00
    17 1 -1 2 o 115.744 133.974 180.00 0.91013 0.00
    10 4 9 2 o 1095.769 974.278 180.00 0.82860 0.02
    0 8 11 2 o 7.035 6.621 180.00 0.84112 0.00
    5 2 -10 1 o 50.914 54.649 165.75 0.91889 0.16
    7 7 9 2 o 434.225 437.466 0.00 0.85348 0.01
    17 1 -2 2 o 177.781 192.397 180.00 0.91887 0.00
    5 11 -8 2 o 211.045 240.747 180.00 0.87709 0.00
    8 0 -3 1 o 0.743 0.809 0.00 0.91833 0.00
    10 8 5 2 o 564.458 620.549 180.00 0.91809 0.01
    14 0 6 2 o 219.297 216.468 0.00 0.85253 0.00
    3 2 9 1 o 85.240 94.884 133.68 0.91757 0.26
    2 6 12 2 o 249.179 208.952 180.00 0.81383 0.00
    3 9 9 2 o 0.009 0.011 0.00 0.87548 0.00
    3 3 8 1 o 56.758 64.753 105.01 0.91669 0.17
    6 1 5 1 o 1.467 1.816 21.56 0.93342 0.00
    10 12 -3 2 o 10.857 12.482 0.00 0.86370 0.00
    13 9 0 2 o 69.907 83.513 0.00 0.89682 0.00
    4 14 1 2 o 737.823 848.458 0.00 0.86332 0.01
    2 1 -12 1 o 9.122 11.198 -30.91 0.90660 0.03
    8 0 -2 1 o 189.257 221.227 0.00 0.91577 0.29
    10 2 10 2 o 55.551 47.103 0.00 0.79923 0.00
    13 5 5 2 o 133.861 158.029 180.00 0.88554 0.00
    15 7 -1 2 o 71.511 85.310 0.00 0.89616 0.00
    3 11 -8 2 o 73.359 86.005 180.00 0.88521 0.00
    15 7 -5 2 o 5.700 6.702 0.00 0.88533 0.00
    5 1 7 1 o 9.022 10.984 14.23 0.92369 0.03
    4 5 1 1 o 24.279 28.755 140.33 0.91488 0.07
    0 12 6 2 o 5.557 6.931 0.00 0.90547 0.00
    12 2 -11 2 o 761.788 886.173 180.00 0.88494 0.01
    16 2 2 2 o 1006.149 1193.608 0.00 0.89538 0.02
    8 8 7 2 o 870.158 1030.144 0.00 0.89517 0.02
    9 9 -9 2 o 1460.737 1658.808 180.00 0.87359 0.03
    13 7 -8 2 o 117.721 135.977 180.00 0.88469 0.00
    11 11 -5 2 o 52.226 58.091 180.00 0.86190 0.00
    7 0 3 1 o 177.583 220.838 180.00 0.92313 0.27
    2 10 -9 2 o 1855.257 2130.888 180.00 0.88446 0.03
    1 13 -5 2 o 33.822 38.782 180.00 0.88439 0.00
    16 2 -6 2 o 25.921 37.415 180.00 0.93115 0.00
    8 0 -4 1 o 1.630 1.942 180.00 0.91419 0.00
    13 1 -10 2 o 135.310 162.214 0.00 0.91424 0.00
    9 1 -13 2 o 403.836 356.365 180.00 0.83687 0.01
    14 8 0 2 o 11.463 13.455 180.00 0.89426 0.00
    14 8 -6 2 o 772.658 870.937 0.00 0.87261 0.01
    15 1 -7 2 o 155.295 148.050 0.00 0.96059 0.00
    6 10 -9 2 o 236.327 264.917 180.00 0.87219 0.00
    11 1 -12 2 o 1027.420 1116.024 0.00 0.86069 0.02
    4 4 5 1 o 182.483 212.970 -82.87 0.91301 0.55
    4 5 -4 1 o 45.208 52.664 55.90 0.91292 0.14
    6 10 5 2 o 584.557 577.831 180.00 0.95969 0.01
    5 0 -11 1 o 1.094 1.267 180.00 0.91268 0.00
    9 11 -7 2 o 453.154 489.415 180.00 0.86030 0.01
    2 3 9 1 o 66.434 76.247 -68.20 0.91203 0.20
    4 12 -7 2 o 217.057 239.647 0.00 0.87118 0.00
    0 6 1 1 o 30.156 38.199 -94.12 0.90258 0.09
    7 1 -8 1 o 68.354 77.935 -119.01 0.91169 0.20
    12 8 3 2 o 186.867 211.541 180.00 0.91169 0.00
    12 10 -6 2 o 82.234 87.939 0.00 0.85937 0.00
    1 7 -12 2 o 7.397 6.260 180.00 0.82228 0.00
    7 13 1 2 o 581.534 638.422 180.00 0.87069 0.01
    6 3 3 1 o 124.692 142.006 -2.76 0.91143 0.37
    11 3 9 2 o 115.302 98.415 180.00 0.80921 0.00
    13 5 -9 2 o 287.358 359.992 180.00 0.90213 0.01
    3 11 6 2 o 288.010 338.666 0.00 0.92776 0.01
    1 11 7 2 o 8.796 10.034 180.00 0.91119 0.00
    17 3 -3 2 o 160.960 201.611 180.00 0.90193 0.00
    2 5 5 1 o 213.579 245.210 171.64 0.91072 0.64
    3 0 -12 1 o 125.509 144.042 0.00 0.91070 0.19
    5 4 3 1 o 146.417 167.841 51.91 0.91070 0.44
    11 9 -8 2 o 162.684 177.929 0.00 0.86997 0.00
    12 8 -8 2 o 286.740 317.549 180.00 0.88087 0.01
    2 10 8 2 o 0.112 0.137 0.00 0.90066 0.00
    13 9 -6 2 o 9.065 9.944 0.00 0.86941 0.00
    1 1 -12 1 o 22.799 27.747 -167.69 0.90056 0.07
    8 12 -6 2 o 836.702 883.687 0.00 0.85764 0.01
    4 2 8 1 o 77.979 90.604 39.69 0.90962 0.23
    6 4 -2 1 o 49.657 57.835 -6.63 0.90953 0.15
    9 5 -12 2 o 112.686 111.212 0.00 0.84541 0.00
    6 14 -1 2 o 729.290 720.748 0.00 0.84532 0.01
    6 2 -9 1 o 9.536 11.165 -116.18 0.90915 0.03
    7 13 -5 2 o 157.266 155.632 0.00 0.84507 0.00
    11 11 0 2 o 244.325 274.143 180.00 0.87938 0.00
    1 4 -9 1 o 87.422 102.976 -133.34 0.90883 0.26
    17 3 -2 2 o 299.979 359.659 180.00 0.89964 0.01
    2 2 10 1 o 4.447 5.250 96.17 0.90869 0.01
    8 4 -13 2 o 1049.883 880.704 0.00 0.81996 0.02
    14 2 6 2 o 2365.556 2342.350 0.00 0.84471 0.04
    17 1 -4 2 o 274.368 308.781 180.00 0.91729 0.01
    15 5 -7 2 o 708.091 843.447 0.00 0.89904 0.01
    8 10 4 2 o 79.435 87.197 180.00 0.93787 0.00
    4 4 -8 1 o 26.111 31.215 141.80 0.90797 0.08
    2 4 -9 1 o 45.584 54.557 111.92 0.90791 0.14
    1 6 0 1 o 280.049 333.475 -50.21 0.89859 0.82
    7 3 -3 1 o 35.819 43.286 -5.08 0.90742 0.11
    6 4 -3 1 o 6.621 8.019 -143.56 0.90732 0.02
    7 3 -2 1 o 132.827 160.998 153.21 0.90728 0.39
    5 7 -12 2 o 69.604 61.944 0.00 0.83127 0.00
    1 6 -1 1 o 17.492 20.869 -23.49 0.89770 0.05
    4 10 7 2 o 2172.006 2566.521 0.00 0.91535 0.04
    5 9 8 2 o 730.019 883.537 180.00 0.88778 0.01
    16 6 -3 2 o 22.341 27.058 0.00 0.88779 0.00
    8 0 -1 1 o 115.183 141.659 0.00 0.90665 0.17
    6 14 -2 2 o 613.298 603.280 180.00 0.84290 0.01
    16 0 -6 2 o 392.294 394.897 0.00 0.94165 0.00
    1 5 6 1 o 15.852 19.587 -175.87 0.90631 0.05
    7 2 -7 1 o 94.566 117.582 -56.69 0.90613 0.28
    15 5 2 2 o 47.559 56.951 180.00 0.89695 0.00
    0 6 0 1 o 35.860 44.742 -152.61 0.90580 0.05
    5 3 -9 1 o 21.561 27.132 -63.58 0.90557 0.06
    8 1 -3 1 o 13.918 17.515 -50.50 0.90550 0.04
    16 6 -2 2 o 22.042 26.783 0.00 0.88658 0.00
    6 4 -1 1 o 3.171 4.004 -107.73 0.90522 0.01
    9 13 -2 2 o 325.512 313.727 180.00 0.84183 0.01
    8 12 2 2 o 260.608 314.727 180.00 0.88605 0.00
    1 7 12 2 o 32.684 28.636 180.00 0.80416 0.00
    17 1 0 2 o 168.436 200.589 180.00 0.89561 0.00
    4 3 7 1 o 62.918 80.234 58.42 0.90460 0.19
    0 4 9 1 o 23.865 28.294 110.29 0.89530 0.07
    13 3 -10 2 o 772.465 917.085 180.00 0.89530 0.01
    13 7 3 2 o 83.927 106.810 0.00 0.90428 0.00
    3 5 -6 1 o 2.482 3.177 77.72 0.90388 0.01
    10 6 8 2 o 500.940 464.144 0.00 0.84059 0.01
    11 5 8 2 o 1021.900 909.587 0.00 0.82832 0.02
    8 0 -5 1 o 10.354 13.269 180.00 0.90361 0.02
    6 0 -10 1 o 1.294 1.479 180.00 0.91199 0.00
    8 1 -2 1 o 11.085 14.189 85.71 0.90304 0.03
    10 12 -5 2 o 344.364 313.291 0.00 0.84003 0.01
    15 7 0 2 o 954.805 1086.552 180.00 0.88423 0.02
    11 5 -11 2 o 1196.127 1367.957 0.00 0.86276 0.02
    11 9 3 2 o 849.264 962.068 180.00 0.91109 0.02
    1 9 10 2 o 175.057 168.789 0.00 0.85117 0.00
    4 2 -11 1 o 181.262 229.867 -112.96 0.90237 0.53
    1 6 1 1 o 40.098 47.189 170.89 0.89320 0.12
    0 10 9 2 o 72.454 82.223 0.00 0.87312 0.00
    14 2 -9 2 o 30.641 32.772 180.00 0.91862 0.00
    0 6 2 1 o 41.802 49.230 -119.52 0.89312 0.12
    2 14 -4 2 o 0.064 0.061 180.00 0.85095 0.00
    4 8 10 2 o 144.262 128.715 0.00 0.83912 0.00
    16 4 1 2 o 653.754 771.725 180.00 0.89291 0.01
    4 6 -13 2 o 319.057 274.485 180.00 0.80184 0.00
    16 6 -4 2 o 363.122 405.952 0.00 0.88322 0.01
    0 0 12 1 o 78.923 93.383 180.00 0.89269 0.11
    7 1 3 1 o 45.112 51.894 96.56 0.91009 0.13
    6 8 -11 2 o 222.549 214.559 180.00 0.85047 0.00
    8 1 -4 1 o 77.601 96.608 -67.58 0.90153 0.23
    16 4 -6 2 o 586.915 731.889 0.00 0.90163 0.01
    14 4 5 2 o 1050.904 1157.530 180.00 0.86143 0.02
    7 3 -4 1 o 2.661 3.279 54.54 0.90112 0.01
    12 6 6 2 o 18.128 19.730 0.00 0.86091 0.00
    7 3 -1 1 o 31.829 38.853 25.29 0.90070 0.09
    3 13 4 2 o 621.329 685.806 180.00 0.88184 0.01
    11 7 6 2 o 111.388 123.375 0.00 0.87144 0.00
    1 3 10 1 o 45.242 54.021 15.21 0.89137 0.13
    17 3 -1 2 o 139.554 167.028 180.00 0.89143 0.00
    10 12 0 2 o 561.885 608.806 0.00 0.86063 0.01
    1 11 -8 2 o 4.387 4.837 180.00 0.88155 0.00
    5 1 -11 1 o 83.181 100.300 137.84 0.90008 0.24
    9 7 -11 2 o 491.466 473.575 0.00 0.84909 0.01
    6 8 9 2 o 265.267 256.179 0.00 0.84890 0.00
    14 6 -8 2 o 133.305 146.492 180.00 0.88116 0.00
    5 11 5 2 o 163.373 207.386 180.00 0.92894 0.00
    1 6 -2 1 o 14.346 17.091 45.13 0.89060 0.04
    9 13 -3 2 o 45.568 39.879 0.00 0.83703 0.00
    6 1 -10 1 o 34.849 41.614 -126.45 0.89941 0.10
    3 0 10 1 o 16.778 20.027 180.00 0.89921 0.02
    10 4 -12 2 o 381.456 370.111 180.00 0.84836 0.01
    11 7 -10 2 o 66.905 71.546 0.00 0.85953 0.00
    15 1 5 2 o 983.429 955.126 0.00 0.84814 0.02
    10 6 -11 2 o 19.430 20.741 0.00 0.85921 0.00
    6 4 -4 1 o 9.363 11.144 110.29 0.89873 0.03
    3 5 4 1 o 26.712 31.819 -174.14 0.89872 0.08
    7 5 -13 2 o 71.827 60.347 0.00 0.81189 0.00
    8 6 -12 2 o 597.951 525.173 180.00 0.83616 0.01
    14 6 3 2 o 47.215 55.933 0.00 0.88944 0.00
    16 6 -1 2 o 14.200 15.806 0.00 0.87968 0.00
    4 3 -10 1 o 41.953 49.915 -119.29 0.89822 0.12
    3 1 -12 1 o 148.118 176.392 135.39 0.89818 0.43
    17 3 -4 2 o 1.628 1.933 0.00 0.89816 0.00
    6 14 -3 2 o 630.830 554.216 180.00 0.83562 0.01
    5 4 -7 1 o 68.209 81.280 -108.69 0.89790 0.20
    7 1 -14 2 o 194.259 164.205 180.00 0.79860 0.00
    15 3 4 2 o 912.299 1001.642 180.00 0.86891 0.02
    7 11 -8 2 o 133.798 141.620 0.00 0.85814 0.00
    9 7 8 2 o 144.912 142.168 180.00 0.84686 0.00
    15 7 -6 2 o 823.365 903.900 180.00 0.86876 0.01
    9 9 5 2 o 322.530 377.328 0.00 0.91305 0.01
    7 2 2 1 o 101.526 129.701 -89.03 0.90485 0.30
    7 9 -10 2 o 20.034 21.122 180.00 0.85700 0.00
    9 3 -13 2 o 97.994 82.698 180.00 0.82227 0.00
    2 14 3 2 o 62.200 65.605 0.00 0.85680 0.00
    2 0 11 1 o 8.194 10.103 0.00 0.88693 0.01
    4 5 2 1 o 86.402 103.068 67.41 0.89587 0.25
    12 10 1 2 o 527.829 604.644 0.00 0.87721 0.01
    4 0 9 1 o 65.618 78.282 180.00 0.89571 0.10
    6 12 -7 2 o 291.827 307.601 180.00 0.85620 0.00
    7 9 7 2 o 0.339 0.417 180.00 0.88645 0.00
    11 3 -12 2 o 164.781 163.697 0.00 0.84482 0.00
    0 5 7 1 o 33.930 41.467 51.81 0.88617 0.10
    1 5 -7 1 o 31.917 37.603 9.82 0.89475 0.09
    5 13 -6 2 o 8.485 8.458 0.00 0.84437 0.00
    6 4 0 1 o 27.871 32.791 166.27 0.89467 0.08
    17 1 1 2 o 300.061 343.570 0.00 0.87613 0.01
    16 2 3 2 o 316.215 370.114 180.00 0.86588 0.01
    3 13 -6 2 o 171.193 179.816 0.00 0.85509 0.00
    8 1 -1 1 o 9.352 10.944 42.06 0.89429 0.03
    1 15 0 2 o 87.539 77.181 180.00 0.83239 0.00
    10 10 3 2 o 277.143 356.091 180.00 0.90253 0.01
    5 13 3 2 o 4.754 5.456 180.00 0.87540 0.00
    2 12 -7 2 o 260.128 298.308 180.00 0.87523 0.00
    13 3 7 2 o 58.438 51.772 0.00 0.83186 0.00
    11 11 -6 2 o 412.919 409.547 180.00 0.84320 0.01
    2 4 8 1 o 42.660 48.827 6.59 0.88440 0.12
    1 13 5 2 o 0.565 0.649 180.00 0.87483 0.00
    1 2 11 1 o 54.955 62.867 124.79 0.88437 0.16
    4 5 -5 1 o 47.421 55.733 -35.00 0.89329 0.14
    6 14 0 2 o 133.368 131.662 0.00 0.84275 0.00
    3 4 -9 1 o 82.466 97.671 114.85 0.89267 0.24
    6 10 6 2 o 13.672 16.490 180.00 0.91519 0.00
    1 15 -1 2 o 86.603 77.421 180.00 0.83081 0.00
    4 14 -4 2 o 106.877 104.011 180.00 0.84215 0.00
    2 8 11 2 o 658.894 548.544 0.00 0.81857 0.01
    10 2 -13 2 o 711.216 591.612 180.00 0.81866 0.01
    7 11 4 2 o 345.717 428.447 0.00 0.91456 0.01
    12 6 -10 2 o 1226.610 1444.828 0.00 0.86353 0.02
    9 13 -1 2 o 134.625 129.638 180.00 0.84171 0.00
    10 10 -8 2 o 84.708 83.535 0.00 0.85277 0.00
    8 0 0 1 o 20.786 24.921 0.00 0.89157 0.03
    8 1 -5 1 o 60.287 72.145 -134.77 0.89137 0.17
    16 6 -5 2 o 333.252 379.305 0.00 0.87315 0.01
    17 1 -5 2 o 19.549 23.850 180.00 0.90707 0.00
    4 14 2 2 o 572.247 552.526 180.00 0.85192 0.01
    1 6 2 1 o 3.500 3.835 -50.26 0.88186 0.01
    1 15 1 2 o 27.850 25.036 180.00 0.82921 0.00
    15 3 -8 2 o 1317.444 1637.115 180.00 0.90638 0.03
    14 4 -9 2 o 121.393 143.740 180.00 0.89024 0.00
    13 9 1 2 o 11.620 12.743 0.00 0.88109 0.00
    0 1 12 1 o 52.233 57.152 80.30 0.88089 0.15
    2 5 -7 1 o 68.922 82.075 171.75 0.88942 0.20
    14 8 -7 2 o 173.993 166.015 0.00 0.85069 0.00
    7 3 -5 1 o 39.119 47.044 -149.11 0.88877 0.11
    8 10 -9 2 o 103.930 99.516 0.00 0.84997 0.00
    9 13 -4 2 o 389.377 344.073 180.00 0.82757 0.01
    17 3 -5 2 o 86.051 103.524 0.00 0.88856 0.00
    7 3 0 1 o 62.383 76.255 -51.93 0.88810 0.18
    4 0 -12 1 o 0.097 0.119 180.00 0.88806 0.00
    2 6 -1 1 o 4.776 5.366 17.81 0.87923 0.01
    0 14 4 2 o 544.675 522.325 180.00 0.84932 0.01
    6 3 -8 1 o 57.330 70.591 -51.52 0.88782 0.16
    12 4 -11 2 o 127.483 136.225 0.00 0.85949 0.00
    10 8 -10 2 o 17.653 16.975 180.00 0.84897 0.00
    8 0 -6 1 o 0.073 0.090 0.00 0.88723 0.00
    2 12 6 2 o 289.649 360.924 180.00 0.88716 0.01
    6 0 6 1 o 5.909 7.025 180.00 0.89535 0.01
    16 4 2 2 o 1.668 1.810 180.00 0.86905 0.00
    3 1 10 1 o 13.990 17.316 -152.14 0.88715 0.04
    0 6 3 1 o 0.315 0.362 111.27 0.87799 0.00
    2 6 0 1 o 20.065 23.047 139.18 0.87793 0.06
    6 2 5 1 o 43.243 50.737 -139.70 0.89468 0.12
    1 6 -3 1 o 54.311 62.452 32.57 0.87772 0.15
    17 3 0 2 o 300.655 345.506 180.00 0.87778 0.01
    14 8 1 2 o 1107.970 1273.508 180.00 0.87770 0.02
    13 1 8 2 o 270.177 232.421 0.00 0.80194 0.00
    15 5 3 2 o 171.502 190.127 180.00 0.86822 0.00
    7 0 -9 1 o 62.511 77.053 0.00 0.88615 0.09
    12 10 -7 2 o 1886.782 1643.225 180.00 0.83676 0.03
    3 9 -11 2 o 505.679 434.166 180.00 0.82532 0.01
    2 3 -11 1 o 34.459 39.635 60.76 0.87718 0.10
    16 6 0 2 o 1158.966 1316.894 180.00 0.86747 0.02
    8 8 8 2 o 184.137 181.043 180.00 0.84671 0.00
    13 9 -7 2 o 107.596 105.643 0.00 0.84686 0.00
    4 12 5 2 o 287.906 336.096 0.00 0.89326 0.01
    1 15 -2 2 o 132.113 112.548 0.00 0.82455 0.00
    8 6 10 2 o 17.843 15.188 0.00 0.80077 0.00
    3 4 7 1 o 43.897 50.918 -162.29 0.88476 0.12
    12 8 -9 2 o 53.915 53.168 0.00 0.84632 0.00
    6 14 1 2 o 119.971 105.188 0.00 0.83532 0.00
    17 5 -3 2 o 238.617 277.430 0.00 0.86658 0.00
    11 11 1 2 o 347.428 404.882 180.00 0.86635 0.01
    7 13 2 2 o 386.718 409.520 180.00 0.85635 0.01
    6 14 -4 2 o 134.934 114.387 0.00 0.82384 0.00
    6 4 -5 1 o 28.039 31.930 121.44 0.88429 0.08
    2 1 11 1 o 39.575 45.622 155.13 0.87535 0.11
    10 8 6 2 o 1087.150 1251.504 180.00 0.87512 0.02
    4 1 9 1 o 64.166 71.781 37.51 0.88379 0.18
    13 1 -11 2 o 13.597 16.092 180.00 0.86576 0.00
    2 6 -2 1 o 15.609 18.007 -141.09 0.87465 0.04
    1 13 -6 2 o 919.533 975.602 180.00 0.85529 0.02
    14 10 -3 2 o 0.065 0.057 180.00 0.83408 0.00
    3 15 -1 2 o 244.374 205.814 180.00 0.82270 0.00
    3 15 0 2 o 395.312 332.711 0.00 0.82266 0.01
    12 4 8 2 o 31.362 26.422 0.00 0.81081 0.00
    1 3 -11 1 o 75.787 87.105 157.26 0.87380 0.21
    13 5 6 2 o 24.537 24.499 180.00 0.84424 0.00
    5 5 -2 1 o 152.453 175.337 169.39 0.87375 0.42
    17 5 -2 2 o 0.035 0.042 180.00 0.86455 0.00
    6 6 -13 2 o 207.192 174.138 180.00 0.79856 0.00
    15 1 -8 2 o 355.036 382.657 180.00 0.92605 0.01
    10 12 -6 2 o 600.105 503.633 180.00 0.82190 0.01
    8 8 -11 2 o 452.771 397.299 0.00 0.83306 0.01
    15 3 5 2 o 362.088 317.111 0.00 0.83295 0.01
    7 7 -12 2 o 154.423 129.714 180.00 0.82124 0.00
    17 5 -4 2 o 255.428 302.302 0.00 0.86324 0.00
    2 5 6 1 o 17.161 19.383 150.68 0.87235 0.05
    4 5 3 1 o 14.149 15.915 -68.48 0.87215 0.04
    8 12 -7 2 o 135.732 119.802 180.00 0.83190 0.00
    5 5 -1 1 o 55.169 61.834 -32.72 0.87200 0.15
    12 0 -12 2 o 149.841 149.058 0.00 0.84259 0.00
    17 1 2 2 o 55.990 54.489 180.00 0.85268 0.00
    13 7 4 2 o 1387.323 1523.545 0.00 0.87121 0.02
    8 1 0 1 o 61.770 68.116 87.47 0.87981 0.17
    16 0 4 2 o 58.501 56.838 0.00 0.84179 0.00
    2 2 -12 1 o 21.879 23.831 138.82 0.87098 0.06
    2 6 1 1 o 32.009 34.727 52.22 0.87082 0.09
    16 4 -7 2 o 98.309 109.861 180.00 0.87941 0.00
    2 10 9 2 o 1274.740 1212.046 180.00 0.85142 0.02
    15 5 -8 2 o 915.217 983.934 0.00 0.87053 0.02
    9 11 -8 2 o 1016.798 915.897 0.00 0.83035 0.02
    12 8 4 2 o 176.917 203.213 0.00 0.87878 0.00
    16 2 -7 2 o 1513.768 1892.876 180.00 0.90674 0.03
    9 11 3 2 o 0.536 0.674 180.00 0.88666 0.00
    6 4 1 1 o 26.563 30.365 -8.75 0.87850 0.07
    13 5 -10 2 o 83.250 89.764 180.00 0.86070 0.00
    5 5 -3 1 o 8.808 9.406 -29.63 0.86971 0.02
    5 2 7 1 o 25.614 31.629 -95.54 0.88609 0.07
    13 7 -9 2 o 181.447 172.403 0.00 0.85057 0.00
    18 0 -2 2 o 107.391 114.470 180.00 0.86954 0.00
    1 4 9 1 o 33.486 36.039 -50.19 0.86916 0.09
    3 15 -2 2 o 175.750 145.479 0.00 0.81815 0.00
    5 4 4 1 o 49.661 57.202 -55.33 0.87769 0.14
    5 3 6 1 o 13.655 15.755 70.44 0.87766 0.04
    6 12 4 2 o 224.718 269.867 0.00 0.88539 0.00
    4 8 -12 2 o 26.174 23.018 0.00 0.80630 0.00
    1 9 -11 2 o 116.677 96.458 180.00 0.81771 0.00
    17 3 1 2 o 78.049 83.263 0.00 0.85942 0.00
    14 10 -4 2 o 5.377 4.829 0.00 0.82869 0.00
    10 12 1 2 o 11.762 11.226 0.00 0.84926 0.00
    3 11 7 2 o 485.838 551.773 180.00 0.88454 0.01
    14 0 -10 2 o 1832.215 2084.424 0.00 0.88464 0.02
    0 12 7 2 o 12.931 14.482 180.00 0.86790 0.00
    7 0 4 1 o 53.891 61.312 0.00 0.88443 0.08
    4 1 -12 1 o 50.713 58.312 -108.81 0.87644 0.14
    6 3 4 1 o 59.402 68.361 -22.67 0.87622 0.16
    13 11 -2 2 o 599.195 531.936 0.00 0.82780 0.01
    4 10 8 2 o 95.897 109.390 0.00 0.86737 0.00
    15 7 1 2 o 193.037 220.736 0.00 0.86729 0.00
    5 9 9 2 o 1087.500 939.388 180.00 0.83803 0.02
    16 6 -6 2 o 9.506 10.031 0.00 0.85812 0.00
    8 1 -6 1 o 75.345 86.861 -127.27 0.87564 0.21
    6 1 6 1 o 66.965 73.792 98.89 0.88345 0.19
    7 2 -8 1 o 133.787 154.424 -24.15 0.87548 0.37
    15 7 -7 2 o 5.091 4.946 180.00 0.84797 0.00
    1 11 8 2 o 283.306 330.720 0.00 0.86655 0.00
    4 10 -10 2 o 516.558 447.201 180.00 0.83749 0.01
    17 5 -1 2 o 54.886 57.665 180.00 0.85726 0.00
    14 6 4 2 o 892.434 939.763 180.00 0.85702 0.02
    5 11 -9 2 o 1.406 1.215 0.00 0.83714 0.00
    7 1 -9 1 o 18.159 21.006 50.76 0.87460 0.05
    13 11 -3 2 o 184.089 160.054 180.00 0.82639 0.00
    1 2 -12 1 o 32.134 38.532 -20.26 0.86561 0.09
    9 13 0 2 o 180.824 157.289 0.00 0.83669 0.00
    14 2 7 2 o 2.472 2.165 0.00 0.80357 0.00
    3 5 5 1 o 42.359 51.182 -107.07 0.86537 0.11
    1 6 3 1 o 20.570 24.889 44.72 0.86525 0.06
    7 7 10 2 o 2.328 2.029 180.00 0.80318 0.00
    2 10 -10 2 o 2.117 1.847 180.00 0.83612 0.00
    4 12 -8 2 o 631.415 550.444 0.00 0.83600 0.01
    1 5 7 1 o 59.672 72.684 -68.53 0.86484 0.16
    11 9 -9 2 o 17.053 14.900 0.00 0.83582 0.00
    5 5 0 1 o 9.087 11.116 -81.79 0.86458 0.02
    2 6 -3 1 o 94.950 116.118 -107.69 0.86446 0.26
    15 9 -3 2 o 60.409 52.827 180.00 0.83567 0.00
    9 13 -5 2 o 230.817 192.058 0.00 0.81392 0.00
    15 9 -2 2 o 394.281 344.985 180.00 0.83549 0.01
    3 9 10 2 o 113.093 96.220 180.00 0.82456 0.00
    18 2 -3 2 o 34.426 42.270 180.00 0.86416 0.00
    2 8 -12 2 o 20.778 17.902 0.00 0.80217 0.00
    12 2 -12 2 o 640.741 561.908 0.00 0.83504 0.01
    17 5 -5 2 o 37.217 39.547 180.00 0.85470 0.00
    7 13 -6 2 o 12.899 10.948 180.00 0.82425 0.00
    3 2 -12 1 o 5.339 6.454 32.10 0.86350 0.01
    14 10 -2 2 o 23.060 20.239 0.00 0.83471 0.00
    12 12 -3 2 o 213.780 178.092 0.00 0.81311 0.00
    9 9 6 2 o 119.836 133.998 180.00 0.87168 0.00
    4 14 -5 2 o 25.733 21.758 0.00 0.82382 0.00
    6 8 -12 2 o 10.590 9.048 180.00 0.80152 0.00
    16 2 4 2 o 88.801 77.919 180.00 0.83426 0.00
    8 14 -1 2 o 433.693 361.681 180.00 0.81271 0.01
    11 9 4 2 o 26.673 30.275 180.00 0.87919 0.00
    5 9 -11 2 o 90.248 76.164 180.00 0.82339 0.00
    7 3 -6 1 o 75.445 82.245 -12.65 0.87109 0.21
    3 5 -7 1 o 4.786 5.191 154.04 0.87090 0.01
    6 10 7 2 o 1282.391 1378.791 180.00 0.87083 0.02
    8 14 -2 2 o 451.447 377.429 180.00 0.81206 0.01
    7 3 1 1 o 3.143 3.349 -81.03 0.87021 0.01
    4 4 6 1 o 11.599 12.401 -162.06 0.87019 0.03
    14 4 6 2 o 179.934 150.979 0.00 0.82249 0.00
    8 2 -3 1 o 17.702 18.864 13.15 0.87000 0.05
    6 8 10 2 o 770.397 648.630 180.00 0.80007 0.01
    18 0 -4 2 o 487.285 513.352 0.00 0.87004 0.00
    9 9 -10 2 o 7.744 6.782 0.00 0.83255 0.00
    17 1 -6 2 o 28.592 35.980 0.00 0.89125 0.00
    18 2 -2 2 o 71.469 77.601 180.00 0.86125 0.00
    3 11 -9 2 o 271.678 271.963 180.00 0.84250 0.00
    13 9 2 2 o 334.526 358.845 180.00 0.86081 0.01
    1 0 12 1 o 59.165 63.786 180.00 0.86070 0.08
    5 0 8 1 o 203.195 234.236 180.00 0.87695 0.28
    4 5 -6 1 o 3.257 3.495 -74.80 0.86910 0.01
    1 15 2 2 o 59.583 49.943 180.00 0.82142 0.00
    16 4 3 2 o 4.271 4.244 180.00 0.84200 0.00
    5 5 -4 1 o 46.685 49.796 -7.87 0.86014 0.12
    15 1 6 2 o 497.150 419.234 0.00 0.81015 0.01
    11 11 -7 2 o 332.933 279.002 180.00 0.82103 0.01
    1 6 -4 1 o 44.874 47.777 96.32 0.85978 0.12
    8 10 5 2 o 52.402 61.839 180.00 0.90019 0.00
    14 2 -10 2 o 7.276 8.351 0.00 0.87592 0.00
    16 6 1 2 o 145.958 137.888 180.00 0.85059 0.00
    16 8 -3 2 o 770.263 687.884 180.00 0.83107 0.01
    15 9 -4 2 o 96.411 86.058 0.00 0.83105 0.00
    8 2 -2 1 o 11.795 13.227 -166.16 0.86781 0.03
    10 4 -13 2 o 13.168 10.991 0.00 0.79839 0.00
    13 11 -4 2 o 25.466 21.321 0.00 0.82037 0.00
    11 1 -13 2 o 189.660 160.869 180.00 0.80938 0.00
    3 3 -11 1 o 75.815 86.124 -7.88 0.86749 0.21
    3 15 -3 2 o 158.978 134.955 180.00 0.80924 0.00
    14 10 -1 2 o 34.614 31.238 0.00 0.83054 0.00
    2 14 -5 2 o 33.243 29.953 0.00 0.83044 0.00
    7 9 8 2 o 1.958 1.765 180.00 0.84015 0.00
    13 3 -11 2 o 192.725 182.738 0.00 0.84962 0.00
    3 3 9 1 o 35.458 37.432 175.56 0.85844 0.09
    2 6 2 1 o 41.924 44.238 -9.78 0.85831 0.11
    8 2 -4 1 o 55.935 65.884 101.22 0.86647 0.15
    12 10 2 2 o 51.585 54.198 180.00 0.85807 0.00
    0 6 4 1 o 94.071 99.080 68.13 0.85805 0.25
    7 2 3 1 o 19.610 22.696 -5.53 0.87407 0.05
    12 6 7 2 o 1135.073 941.562 0.00 0.81901 0.02
    0 3 11 1 o 34.555 36.372 141.54 0.85776 0.09
    6 14 -5 2 o 853.690 734.078 180.00 0.80813 0.01
    8 0 -7 1 o 25.472 30.454 180.00 0.86600 0.03
    14 10 -5 2 o 36.150 29.940 180.00 0.81880 0.00
    17 3 -6 2 o 207.546 238.701 180.00 0.87367 0.00
    6 10 -10 2 o 187.690 169.259 0.00 0.82892 0.00
    11 7 7 2 o 126.601 114.348 0.00 0.82886 0.00
    14 6 -9 2 o 100.837 97.375 180.00 0.84829 0.00
    18 0 0 2 o 162.426 157.688 180.00 0.84803 0.00
    7 1 4 1 o 2.033 2.341 176.83 0.87294 0.01
    5 2 -11 1 o 78.934 96.520 105.99 0.86519 0.21
    4 4 -9 1 o 87.220 106.515 -134.50 0.86516 0.24
    3 15 1 2 o 4.813 3.973 0.00 0.81805 0.00
    14 8 2 2 o 3.632 3.831 180.00 0.85676 0.00
    8 14 -3 2 o 2233.977 1952.593 180.00 0.80702 0.03
    6 4 -6 1 o 59.107 72.520 173.62 0.86484 0.16
    2 12 -8 2 o 365.507 311.000 180.00 0.83792 0.01
    8 12 3 2 o 358.074 438.673 180.00 0.86461 0.01
    6 2 -10 1 o 116.664 144.281 -138.93 0.86459 0.32
    1 11 -9 2 o 80.005 68.338 180.00 0.83769 0.00
    12 12 -4 2 o 988.366 869.631 0.00 0.80664 0.02
    2 14 4 2 o 3.755 3.223 0.00 0.83744 0.00
    5 4 -8 1 o 13.976 17.211 -145.93 0.86398 0.04
    2 4 -10 1 o 1.422 1.532 134.10 0.85555 0.00
    15 5 4 2 o 449.333 385.772 0.00 0.83717 0.01
    16 8 -4 2 o 342.329 301.812 0.00 0.82732 0.01
    8 0 1 1 o 1.095 1.204 180.00 0.87138 0.00
    9 13 1 2 o 1276.993 1120.374 0.00 0.82703 0.02
    5 15 -1 2 o 246.686 218.884 180.00 0.80569 0.00
    3 13 5 2 o 995.012 1065.719 0.00 0.85465 0.02
    4 14 3 2 o 1310.549 1140.918 0.00 0.83608 0.02
    1 4 -10 1 o 4.412 4.649 63.71 0.85436 0.01
    5 11 6 2 o 69.216 78.866 0.00 0.88940 0.00
    11 5 -12 2 o 24.016 19.851 180.00 0.81557 0.00
    17 5 0 2 o 228.713 228.297 0.00 0.84510 0.00
    3 13 -7 2 o 186.310 159.657 180.00 0.82560 0.00
    3 2 10 1 o 74.616 76.200 -128.79 0.85369 0.20
    14 8 -8 2 o 126.910 108.810 180.00 0.82563 0.00
    12 12 -2 2 o 218.290 180.723 0.00 0.81521 0.00
    5 15 0 2 o 1104.237 977.150 180.00 0.80419 0.02
    18 2 -4 2 o 9.464 10.430 180.00 0.86174 0.00
    1 5 -8 1 o 83.090 82.710 71.53 0.85326 0.22
    6 0 -11 1 o 11.008 12.046 0.00 0.86141 0.01
    0 10 10 2 o 580.962 494.642 0.00 0.82495 0.01
    18 2 -1 2 o 15.092 14.957 0.00 0.85317 0.00
    13 5 7 2 o 0.010 0.009 180.00 0.80389 0.00
    13 11 -1 2 o 696.127 589.823 180.00 0.82453 0.01
    6 12 -8 2 o 2227.999 1885.264 0.00 0.82430 0.04
    1 15 -3 2 o 765.986 636.559 180.00 0.81392 0.01
    5 13 4 2 o 19.978 18.728 0.00 0.85216 0.00
    8 1 1 1 o 4.768 5.076 50.76 0.86040 0.01
    5 5 1 1 o 3.976 3.725 70.19 0.85190 0.01
    5 15 -2 2 o 792.773 688.446 180.00 0.80286 0.01
    8 2 -1 1 o 143.482 152.670 -93.82 0.86005 0.38
    9 7 -12 2 o 577.860 499.445 0.00 0.80253 0.01
    6 14 2 2 o 139.355 117.054 0.00 0.82341 0.00
    5 3 -10 1 o 23.561 25.013 -73.31 0.85952 0.06
    2 3 10 1 o 70.870 66.095 49.98 0.85115 0.19
    14 4 -10 2 o 1460.940 1362.062 180.00 0.85122 0.02
    10 8 7 2 o 201.302 174.801 0.00 0.83283 0.00
    12 12 -1 2 o 0.001 0.000 180.00 0.81284 0.00
    2 5 -8 1 o 32.620 30.477 19.73 0.85056 0.09
    7 9 -11 2 o 35.734 29.814 180.00 0.81213 0.00
    1 9 11 2 o 0.529 0.450 180.00 0.80132 0.00
    1 1 12 1 o 6.488 6.094 95.33 0.85011 0.02
    7 11 -9 2 o 80.085 66.937 0.00 0.82217 0.00
    5 1 8 1 o 66.428 80.480 -54.02 0.86576 0.18
    10 6 -12 2 o 113.027 94.430 0.00 0.81181 0.00
    15 9 -5 2 o 80.362 67.183 180.00 0.82187 0.00
    3 6 -1 1 o 1.124 1.058 -153.37 0.84954 0.00
    6 4 2 1 o 50.478 53.029 -100.75 0.85764 0.13
    12 10 -8 2 o 232.121 193.984 0.00 0.81137 0.00
    12 6 -11 2 o 72.548 60.575 180.00 0.82155 0.00
    8 10 -10 2 o 16.777 14.023 180.00 0.81127 0.00
    8 2 -5 1 o 53.478 56.213 -128.68 0.85745 0.14
    2 6 -4 1 o 4.098 3.871 17.34 0.84922 0.01
    10 12 -7 2 o 126.635 106.803 180.00 0.80061 0.00
    9 7 9 2 o 4.955 4.183 0.00 0.80046 0.00
    13 9 -8 2 o 1547.071 1293.885 180.00 0.82135 0.02
    18 2 0 2 o 145.043 131.391 180.00 0.84034 0.00
    2 0 -13 1 o 2.405 2.293 0.00 0.84877 0.00
    11 11 2 2 o 255.544 243.459 0.00 0.84876 0.00
    15 3 -9 2 o 539.392 605.910 0.00 0.87165 0.01
    15 9 -1 2 o 14.954 13.530 0.00 0.83050 0.00
    0 2 12 1 o 9.013 8.714 -159.21 0.84810 0.02
    16 8 -2 2 o 1202.237 1094.501 180.00 0.83009 0.02
    13 11 -5 2 o 124.484 104.900 0.00 0.81003 0.00
    16 6 -7 2 o 256.971 218.729 0.00 0.83890 0.00
    10 10 -9 2 o 168.307 140.377 180.00 0.81975 0.00
    3 6 -2 1 o 17.161 16.830 75.27 0.84731 0.04
    1 15 3 2 o 64.950 54.913 180.00 0.80941 0.00
    8 1 -7 1 o 156.308 169.039 120.03 0.85521 0.41
    3 15 2 2 o 323.229 274.205 180.00 0.80907 0.00
    8 14 0 2 o 1427.361 1212.984 180.00 0.80893 0.02
    16 8 -5 2 o 44.151 36.536 0.00 0.81903 0.00
    7 13 3 2 o 7.306 6.159 180.00 0.83777 0.00
    3 6 0 1 o 15.696 15.520 175.58 0.84645 0.04
    5 0 -12 1 o 73.859 78.743 180.00 0.85450 0.10
    18 4 -2 2 o 15.626 13.182 180.00 0.83773 0.00
    15 7 2 2 o 555.145 548.690 180.00 0.84622 0.01
    17 3 2 2 o 1518.702 1298.347 0.00 0.83725 0.02
    5 5 -5 1 o 91.749 91.547 156.03 0.84555 0.24
    13 7 5 2 o 89.656 77.334 0.00 0.83662 0.00
    0 14 5 2 o 121.215 106.856 180.00 0.82733 0.00
    10 8 -11 2 o 95.478 82.950 180.00 0.80749 0.00
    5 13 -7 2 o 1763.205 1447.105 0.00 0.81747 0.03
    1 13 6 2 o 1129.567 1130.661 0.00 0.84493 0.02
    4 5 4 1 o 14.716 14.847 105.27 0.84491 0.04
    11 7 -11 2 o 1631.853 1338.171 180.00 0.81733 0.03
    3 4 -10 1 o 96.237 97.758 -147.17 0.84465 0.25
    1 6 4 1 o 223.641 228.886 138.70 0.84425 0.58
    12 8 5 2 o 83.887 85.704 180.00 0.84416 0.00
    17 1 3 2 o 229.515 198.812 0.00 0.82629 0.00
    0 5 8 1 o 11.317 11.673 107.09 0.84392 0.03
    4 3 8 1 o 6.136 5.722 110.77 0.85192 0.02
    10 10 4 2 o 871.410 1011.514 180.00 0.87242 0.02
    3 0 -13 1 o 182.330 188.808 0.00 0.84372 0.24
    6 3 -9 1 o 27.104 25.059 -130.62 0.85152 0.07
    2 2 11 1 o 126.552 131.665 -132.08 0.84316 0.33
    6 1 -11 1 o 71.366 66.239 -9.41 0.85079 0.19
    4 2 9 1 o 13.042 12.136 114.65 0.85069 0.03
    14 10 -6 2 o 23.844 21.299 0.00 0.80490 0.00
    10 12 2 2 o 172.318 149.836 180.00 0.83348 0.00
    16 8 -1 2 o 328.964 277.258 0.00 0.82441 0.01
    2 12 7 2 o 148.967 139.985 0.00 0.85000 0.00
    1 0 -13 1 o 116.213 116.412 0.00 0.84193 0.15
    3 11 8 2 o 1879.361 1896.179 0.00 0.84185 0.03
    15 7 -8 2 o 16.581 13.940 0.00 0.82393 0.00
    8 12 -8 2 o 2.268 2.008 0.00 0.80401 0.00
    17 5 -6 2 o 179.611 174.735 0.00 0.84143 0.00
    0 4 10 1 o 12.695 12.198 -104.72 0.84122 0.03
    2 6 3 1 o 24.870 23.696 135.76 0.84110 0.06
    7 3 -7 1 o 75.468 71.324 9.85 0.84904 0.20
    1 11 9 2 o 129.025 107.888 180.00 0.82322 0.00
    14 6 5 2 o 89.313 74.780 0.00 0.82325 0.00
    12 4 -12 2 o 280.152 232.530 0.00 0.81356 0.00
    15 1 -9 2 o 124.476 146.714 180.00 0.88910 0.00
    18 4 -3 2 o 3155.128 2868.583 180.00 0.84041 0.05
    7 3 2 1 o 5.890 5.708 102.04 0.84799 0.02
    3 6 -3 1 o 6.541 5.739 151.97 0.83988 0.02
    15 5 -9 2 o 31.657 27.339 0.00 0.83962 0.00
    4 14 -6 2 o 377.476 324.802 180.00 0.80231 0.01
    14 10 0 2 o 30.250 25.168 180.00 0.82180 0.00
    9 9 7 2 o 426.248 387.363 180.00 0.83067 0.01
    4 10 9 2 o 50.233 41.872 180.00 0.82157 0.00
    8 10 6 2 o 1667.339 1763.245 180.00 0.86137 0.03
    8 2 0 1 o 122.091 120.186 -2.30 0.84714 0.32
    16 0 -8 2 o 146.812 126.381 0.00 0.88727 0.00
    18 4 -1 2 o 15.582 14.314 180.00 0.83029 0.00
    17 3 -7 2 o 1.064 1.160 180.00 0.85428 0.00
    7 0 -10 1 o 97.778 96.670 0.00 0.84664 0.13
    16 2 5 2 o 333.106 283.716 0.00 0.80156 0.00
    2 1 -13 1 o 6.900 5.788 123.10 0.83861 0.02
    18 2 -5 2 o 85.354 91.014 0.00 0.85412 0.00
    15 9 0 2 o 249.346 208.705 0.00 0.82098 0.00
    0 12 8 2 o 3.861 3.575 180.00 0.82987 0.00
    16 6 2 2 o 317.635 293.965 180.00 0.82989 0.01
    3 6 1 1 o 4.867 4.065 167.45 0.83822 0.01
    8 8 9 2 o 39.421 33.398 180.00 0.80105 0.00
    12 8 -10 2 o 377.638 315.373 0.00 0.81108 0.01
    18 4 -4 2 o 1284.881 1074.807 180.00 0.83819 0.02
    17 7 -3 2 o 75.527 63.283 180.00 0.82058 0.00
    16 4 -8 2 o 192.674 196.903 180.00 0.85355 0.00
    4 3 -11 1 o 13.486 13.393 -6.04 0.84595 0.03
    1 6 -5 1 o 65.122 54.519 -179.95 0.83773 0.17
    7 13 -7 2 o 266.345 224.342 0.00 0.80061 0.00
    13 5 -11 2 o 385.256 321.916 180.00 0.81988 0.01
    3 4 8 1 o 96.127 81.358 30.23 0.83711 0.24
    17 5 1 2 o 41.613 37.898 180.00 0.82867 0.00
    13 1 -12 2 o 25.697 21.406 180.00 0.81964 0.00
    4 12 6 2 o 339.187 368.071 0.00 0.85883 0.01
    1 15 -4 2 o 834.292 694.069 180.00 0.79941 0.01
    17 7 -2 2 o 1230.831 1013.501 180.00 0.81886 0.02
    5 1 -12 1 o 203.480 209.913 73.80 0.84413 0.53
    4 2 -12 1 o 3.315 3.414 -112.55 0.84413 0.01
    6 10 8 2 o 460.843 408.509 180.00 0.82761 0.01
    3 5 -8 1 o 41.611 35.918 -21.00 0.83615 0.11
    9 11 -9 2 o 290.077 240.511 180.00 0.79907 0.00
    8 2 -6 1 o 106.799 111.772 -13.23 0.84342 0.28
    15 9 -6 2 o 99.403 84.737 0.00 0.80855 0.00
    5 15 1 2 o 367.670 304.804 0.00 0.79844 0.01
    6 2 6 1 o 39.349 36.550 173.74 0.85038 0.10
    17 7 -4 2 o 96.508 78.755 0.00 0.81774 0.00
    5 4 5 1 o 8.203 8.578 -78.35 0.84277 0.02
    5 5 2 1 o 75.771 66.330 -65.00 0.83465 0.19
    7 2 -9 1 o 108.686 113.604 -82.29 0.84249 0.28
    0 6 5 1 o 15.743 13.766 22.80 0.83430 0.04
    13 11 0 2 o 118.891 97.330 0.00 0.81673 0.00
    2 14 -6 2 o 5.826 5.125 0.00 0.80695 0.00
    3 0 11 1 o 35.376 30.757 180.00 0.83375 0.04
    3 1 -13 1 o 35.188 30.595 177.20 0.83374 0.09
    14 2 -11 2 o 36.802 32.205 180.00 0.83382 0.00
    4 5 -7 1 o 11.510 11.347 -117.75 0.84153 0.03
    2 4 9 1 o 1.114 0.966 100.48 0.83356 0.00
    6 4 -7 1 o 156.121 152.325 84.82 0.84137 0.40
    2 5 7 1 o 12.581 10.882 99.99 0.83335 0.03
    16 8 -6 2 o 314.386 278.855 0.00 0.80659 0.00
    7 11 5 2 o 359.205 326.151 180.00 0.88048 0.01
    8 0 -8 1 o 0.519 0.492 0.00 0.84099 0.00
    13 7 -10 2 o 24.357 20.062 0.00 0.81558 0.00
    12 12 0 2 o 273.989 245.219 0.00 0.80610 0.00
    1 13 -7 2 o 134.471 113.024 180.00 0.82420 0.00
    13 3 -12 2 o 774.705 697.324 0.00 0.80591 0.01
    14 8 3 2 o 597.027 508.466 180.00 0.83243 0.01
    8 0 2 1 o 0.254 0.251 180.00 0.84717 0.00
    1 1 -13 1 o 96.138 83.616 -156.40 0.83200 0.24
    2 10 10 2 o 429.019 384.810 0.00 0.80510 0.01
    6 3 5 1 o 2.173 1.858 106.18 0.83960 0.01
    18 2 1 2 o 726.313 607.900 0.00 0.82340 0.01
    15 5 5 2 o 198.388 178.618 180.00 0.80487 0.00
    9 11 4 2 o 161.257 176.972 180.00 0.85895 0.00
    16 2 -8 2 o 205.167 301.083 0.00 0.87847 0.00
    1 3 11 1 o 33.550 30.041 -4.10 0.83107 0.08
    18 4 -5 2 o 366.107 326.154 180.00 0.83117 0.01
    6 0 7 1 o 27.502 27.382 180.00 0.84564 0.04
    3 5 6 1 o 7.854 7.192 68.70 0.83044 0.02
    9 13 2 2 o 76.192 63.126 0.00 0.81319 0.00
    11 9 5 2 o 0.145 0.144 0.00 0.84537 0.00
    7 4 -3 1 o 87.340 80.974 91.56 0.83004 0.22
    16 4 4 2 o 5.478 4.546 180.00 0.81283 0.00
    7 4 -2 1 o 8.264 7.675 56.34 0.82993 0.02
    7 0 5 1 o 26.908 27.212 0.00 0.84491 0.03
    17 7 -1 2 o 169.217 140.320 0.00 0.81265 0.00
    2 6 -5 1 o 9.756 9.059 -159.49 0.82974 0.02
    17 3 3 2 o 850.439 706.280 0.00 0.81223 0.01
    15 1 -10 2 o 234.045 214.937 180.00 0.85108 0.00
    13 9 3 2 o 684.097 582.655 0.00 0.83696 0.01
    7 1 -10 1 o 35.418 30.285 -118.76 0.83655 0.09
    4 4 7 1 o 36.327 32.571 -145.48 0.82788 0.09
    5 11 7 2 o 288.220 262.456 180.00 0.84938 0.00
    6 12 5 2 o 182.123 207.583 0.00 0.85524 0.00
    3 6 -4 1 o 40.571 36.152 -156.88 0.82767 0.10
    3 11 -10 2 o 122.692 103.719 0.00 0.80113 0.00
    12 10 3 2 o 0.768 0.672 180.00 0.83526 0.00
    17 7 -5 2 o 780.491 652.656 0.00 0.81047 0.01
    11 9 -10 2 o 461.985 390.536 180.00 0.80110 0.01
    4 0 -13 1 o 150.577 133.300 180.00 0.82740 0.19
    8 14 1 2 o 417.635 352.173 0.00 0.80091 0.01
    18 0 2 2 o 495.241 415.149 0.00 0.80982 0.00
    4 12 -9 2 o 372.481 311.774 0.00 0.80046 0.01
    5 2 8 1 o 4.743 4.159 -175.22 0.83457 0.01
    5 5 -6 1 o 61.325 53.424 20.34 0.82671 0.15
    18 4 0 2 o 229.280 186.918 180.00 0.81845 0.00
    18 2 -6 2 o 48.111 49.268 0.00 0.84171 0.00
    4 0 10 1 o 0.510 0.446 0.00 0.83417 0.00
    7 2 4 1 o 14.996 14.258 -24.98 0.84100 0.04
    6 4 3 1 o 26.374 22.670 -126.19 0.83311 0.07
    3 6 2 1 o 14.755 12.488 -173.06 0.82528 0.04
    7 4 -4 1 o 148.471 125.366 158.92 0.82521 0.37
    7 4 -1 1 o 17.629 14.814 -5.92 0.82489 0.04
    8 12 4 2 o 7.265 6.162 0.00 0.83969 0.00
    4 14 4 2 o 177.985 145.441 0.00 0.81653 0.00
    5 3 7 1 o 69.436 59.414 -40.75 0.83250 0.17
    6 14 3 2 o 134.021 116.127 180.00 0.80759 0.00
    19 1 -3 2 o 65.080 54.398 0.00 0.82471 0.00
    14 8 -9 2 o 228.745 188.142 180.00 0.79840 0.00
    16 6 -8 2 o 160.271 131.076 180.00 0.81636 0.00
    17 1 -7 2 o 69.749 72.483 180.00 0.87069 0.00
    3 1 11 1 o 114.011 95.238 173.89 0.82411 0.28
    0 0 13 1 o 38.663 32.334 0.00 0.82402 0.05
    17 5 -7 2 o 183.120 153.375 180.00 0.82407 0.00
    1 5 8 1 o 48.169 40.172 -29.87 0.82367 0.12
    8 1 -8 1 o 34.905 31.230 121.24 0.83110 0.09
    2 14 5 2 o 22.267 18.372 180.00 0.81481 0.00
    16 8 0 2 o 560.539 463.174 180.00 0.81433 0.01
    14 6 -10 2 o 177.025 146.281 180.00 0.81432 0.00
    8 1 2 1 o 8.505 7.152 -37.21 0.83706 0.02
    18 0 -6 2 o 190.928 169.601 0.00 0.84944 0.00
    8 2 1 1 o 31.669 29.704 90.30 0.82977 0.08
    15 7 3 2 o 90.377 74.484 0.00 0.82197 0.00
    19 1 -1 2 o 42.936 35.494 180.00 0.81362 0.00
    13 11 1 2 o 26.245 23.851 0.00 0.80479 0.00
    18 6 -3 2 o 179.377 162.964 0.00 0.80484 0.00
    19 1 -2 2 o 15.428 12.830 0.00 0.82140 0.00
    5 4 -9 1 o 65.375 60.024 90.11 0.82863 0.16
    15 3 -10 2 o 84.067 73.029 180.00 0.83574 0.00
    6 1 7 1 o 41.453 36.131 -127.08 0.83559 0.10
    2 0 12 1 o 2.322 1.941 0.00 0.82083 0.00
    1 2 12 1 o 28.112 23.529 121.39 0.82053 0.07
    14 4 -11 2 o 4.476 3.709 0.00 0.81242 0.00
    7 1 5 1 o 4.297 3.777 35.37 0.83488 0.01
    2 6 4 1 o 83.839 70.077 -13.67 0.82003 0.20
    2 3 -12 1 o 120.678 100.779 -48.63 0.81992 0.29
    1 6 5 1 o 35.859 29.920 -96.36 0.81986 0.09
    18 2 2 2 o 189.875 165.607 0.00 0.80311 0.00
    11 11 3 2 o 145.022 127.953 180.00 0.82746 0.00
    18 4 -6 2 o 254.967 213.809 180.00 0.81972 0.00
    18 6 -4 2 o 609.865 528.613 180.00 0.80289 0.01
    0 14 6 2 o 675.960 582.668 180.00 0.80263 0.01
    18 6 -2 2 o 145.399 124.871 180.00 0.80249 0.00
    8 3 -3 1 o 26.597 21.893 -109.71 0.81910 0.06
    13 7 6 2 o 54.248 46.031 0.00 0.80153 0.00
    4 1 -13 1 o 73.114 59.078 60.50 0.81798 0.18
    1 4 10 1 o 1.732 1.401 -64.91 0.81770 0.00
    3 13 6 2 o 64.714 54.203 0.00 0.82513 0.00
    8 2 -7 1 o 64.718 54.502 87.67 0.82512 0.16
    2 12 -9 2 o 85.525 71.669 0.00 0.80071 0.00
    8 3 -2 1 o 62.128 50.106 -26.79 0.81728 0.15
    12 8 6 2 o 943.500 794.758 0.00 0.80890 0.01
    14 10 1 2 o 6.214 5.235 0.00 0.80889 0.00
    4 1 10 1 o 51.612 43.142 -42.25 0.82451 0.13
    17 5 2 2 o 1070.859 903.781 0.00 0.80875 0.02
    8 3 -4 1 o 73.392 59.856 179.10 0.81616 0.18
    7 3 -8 1 o 69.256 57.650 139.29 0.82368 0.17
    7 4 -5 1 o 22.097 18.096 -147.92 0.81569 0.05
    19 1 -4 2 o 166.306 139.398 180.00 0.82339 0.00
    17 7 -6 2 o 348.516 286.711 0.00 0.79913 0.01
    19 3 -2 2 o 32.147 27.838 0.00 0.80758 0.00
    1 3 -12 1 o 261.360 214.466 -109.66 0.81544 0.63
    4 4 -10 1 o 23.021 19.047 -115.42 0.82298 0.06
    15 9 1 2 o 41.589 36.251 0.00 0.80737 0.00
    4 5 5 1 o 111.016 91.151 -179.37 0.81532 0.27
    7 4 0 1 o 79.283 65.140 -9.32 0.81517 0.19
    8 10 7 2 o 899.492 734.488 180.00 0.82251 0.01
    9 0 -4 1 o 13.262 10.907 180.00 0.81498 0.02
    7 3 3 1 o 122.008 100.353 161.42 0.82250 0.30
    0 1 13 1 o 71.777 59.117 109.37 0.81471 0.17
    5 0 9 1 o 10.555 8.675 180.00 0.82204 0.01
    16 6 3 2 o 530.530 479.376 180.00 0.80624 0.01
    3 3 -12 1 o 21.365 17.636 51.96 0.81367 0.05
    5 5 3 1 o 28.517 23.540 12.45 0.81367 0.07
    6 2 -11 1 o 45.550 37.986 -51.74 0.82114 0.11
    10 10 5 2 o 300.505 263.434 180.00 0.84018 0.00
    1 13 7 2 o 1054.336 871.097 0.00 0.81341 0.02
    6 5 -2 1 o 75.694 62.548 174.22 0.81284 0.18
    2 12 8 2 o 74.690 61.767 0.00 0.81267 0.00
    1 6 -6 1 o 5.194 4.293 -125.68 0.81258 0.01
    1 5 -9 1 o 69.690 57.626 -19.46 0.81234 0.17
    4 6 -1 1 o 53.678 44.417 104.79 0.81193 0.13
    4 5 -8 1 o 64.743 53.563 -105.97 0.81173 0.15
    2 5 -9 1 o 22.285 18.446 74.99 0.81168 0.05
    4 6 -2 1 o 76.828 63.611 41.17 0.81166 0.18
    2 1 12 1 o 57.164 47.346 73.15 0.81163 0.14
    5 13 5 2 o 61.394 52.702 0.00 0.82596 0.00
    3 6 -5 1 o 40.808 33.826 -70.95 0.81127 0.10
    6 5 -3 1 o 43.324 35.910 115.72 0.81126 0.10
    8 3 -1 1 o 18.696 15.517 129.24 0.81078 0.04
    11 9 6 2 o 882.331 734.151 180.00 0.81072 0.01
    18 4 1 2 o 179.005 154.496 0.00 0.80278 0.00
    16 4 -9 2 o 22.587 18.876 0.00 0.82515 0.00
    19 3 -3 2 o 766.731 638.215 0.00 0.81072 0.01
    17 3 -8 2 o 315.949 276.594 0.00 0.83132 0.01
    2 2 -13 1 o 24.480 20.386 8.65 0.81017 0.06
    17 7 0 2 o 980.666 838.280 180.00 0.80227 0.01
    6 5 -1 1 o 188.138 156.871 -169.10 0.80976 0.45
    19 1 0 2 o 9.267 7.871 0.00 0.80175 0.00
    19 3 -4 2 o 3008.726 2513.369 180.00 0.80947 0.05
    7 11 6 2 o 0.977 0.993 0.00 0.84489 0.00
    9 0 -5 1 o 7.522 6.296 180.00 0.80911 0.01
    9 0 -3 1 o 29.216 23.803 180.00 0.81620 0.04
    8 3 -5 1 o 50.155 42.304 -143.46 0.80860 0.12
    3 11 9 2 o 1084.222 903.848 180.00 0.80051 0.02
    7 13 4 2 o 0.044 0.036 0.00 0.81580 0.00
    3 6 3 1 o 13.650 11.613 -91.24 0.80828 0.03
    16 2 -9 2 o 49.674 53.538 180.00 0.84759 0.00
    16 8 1 2 o 281.433 233.719 0.00 0.80033 0.00
    19 3 -1 2 o 42.856 35.500 0.00 0.80018 0.00
    0 6 6 1 o 75.134 64.775 72.13 0.80779 0.18
    5 2 -12 1 o 81.615 67.036 -176.27 0.81515 0.20
    5 3 -11 1 o 2.833 2.327 -59.44 0.81508 0.01
    4 6 0 1 o 24.517 21.277 117.17 0.80758 0.06
    6 4 -8 1 o 124.039 101.979 -55.38 0.81496 0.30
    14 0 -12 2 o 2461.090 2025.022 0.00 0.79954 0.02
    15 5 -10 2 o 78.234 68.151 180.00 0.80738 0.00
    6 3 -10 1 o 19.002 15.647 99.23 0.81459 0.05
    9 1 -3 1 o 78.000 68.773 -164.18 0.80715 0.18
    5 4 6 1 o 66.005 58.342 110.72 0.80708 0.16
    2 6 -6 1 o 78.357 69.603 168.61 0.80693 0.19
    4 6 -3 1 o 4.226 3.775 -124.88 0.80677 0.01
    2 4 -11 1 o 201.985 180.807 -117.37 0.80671 0.48
    10 12 3 2 o 3.000 2.476 0.00 0.81404 0.00
    6 0 -12 1 o 111.572 92.029 180.00 0.81368 0.13
    9 1 -4 1 o 21.220 19.497 91.32 0.80597 0.05
    6 4 4 1 o 88.697 81.582 24.84 0.80596 0.21
    8 0 -9 1 o 1.924 1.588 0.00 0.81331 0.00
    8 0 3 1 o 283.785 238.765 180.00 0.82001 0.35
    3 2 -13 1 o 146.853 134.936 -59.44 0.80578 0.35
    14 8 4 2 o 131.631 121.750 180.00 0.80568 0.00
    15 1 -11 2 o 184.136 152.041 0.00 0.81306 0.00
    3 3 10 1 o 60.522 55.858 -166.42 0.80545 0.14
    5 1 9 1 o 55.721 45.987 -123.17 0.81279 0.13
    9 0 -2 1 o 31.097 25.678 0.00 0.81270 0.04
    6 5 -4 1 o 141.012 130.242 24.20 0.80510 0.33
    5 5 -7 1 o 6.938 6.358 98.84 0.80451 0.02
    1 2 -13 1 o 30.360 27.460 -108.88 0.80421 0.07
    1 4 -11 1 o 30.582 27.594 -77.01 0.80407 0.07
    19 3 -5 2 o 960.532 864.423 180.00 0.80387 0.01
    17 5 -8 2 o 163.770 144.373 0.00 0.80340 0.00
    19 1 -5 2 o 128.673 102.444 180.00 0.81750 0.00
    13 9 4 2 o 76.180 63.376 180.00 0.81053 0.00
    4 12 7 2 o 267.253 227.335 0.00 0.82342 0.00
    4 3 9 1 o 145.384 126.273 21.18 0.80293 0.34
    0 5 9 1 o 92.646 79.852 -130.39 0.80264 0.22
    5 11 8 2 o 61.591 51.332 180.00 0.80988 0.00
    17 1 -8 2 o 347.764 380.012 0.00 0.84642 0.01
    6 5 0 1 o 161.656 137.895 -161.65 0.80218 0.38
    7 4 -6 1 o 27.940 23.734 -101.91 0.80196 0.07
    5 0 -13 1 o 0.014 0.012 0.00 0.80167 0.00
    8 2 2 1 o 12.702 10.646 -144.99 0.80877 0.03
    7 4 1 1 o 2.613 2.195 159.39 0.80127 0.01
    7 2 -10 1 o 45.541 38.581 -53.62 0.80832 0.11
    0 3 12 1 o 58.661 48.920 18.86 0.80075 0.14
    3 5 -9 1 o 79.499 66.196 -38.34 0.80074 0.19
    9 1 -5 1 o 96.461 79.727 -144.08 0.80029 0.22
    6 2 7 1 o 321.585 280.209 119.30 0.80745 0.76
    7 0 -11 1 o 66.539 58.183 180.00 0.80737 0.08
    8 3 0 1 o 9.344 7.677 115.41 0.79994 0.02
    7 2 5 1 o 31.681 28.426 156.79 0.80681 0.07
    15 3 -11 2 o 30.045 24.591 0.00 0.79965 0.00
    18 2 -7 2 o 1.312 1.080 180.00 0.82512 0.00
    3 4 -11 1 o 49.423 40.255 23.31 0.79915 0.11
    9 0 -6 1 o 275.929 224.149 180.00 0.79889 0.32
    4 6 1 1 o 165.604 134.763 79.57 0.79882 0.38
    6 1 -12 1 o 37.510 34.636 27.56 0.80471 0.09
    9 0 -1 1 o 172.907 159.592 0.00 0.80467 0.20
    8 1 -9 1 o 3.455 3.158 38.92 0.80435 0.01
    18 4 -7 2 o 695.470 637.114 0.00 0.80437 0.01
    8 1 3 1 o 74.674 61.844 49.14 0.81083 0.18
    9 1 -2 1 o 60.018 53.776 -93.48 0.80377 0.14
    8 2 -8 1 o 98.601 87.097 -128.13 0.80340 0.23
    12 10 4 2 o 11.068 9.198 180.00 0.80974 0.00
    6 3 6 1 o 23.046 19.830 79.94 0.80267 0.05
    9 11 5 2 o 455.502 477.633 0.00 0.82893 0.01
    10 10 6 2 o 277.570 247.427 180.00 0.80687 0.00
    7 0 6 1 o 13.309 12.544 0.00 0.80566 0.02
    7 1 -11 1 o 48.070 38.911 -115.62 0.79860 0.11
    16 2 -10 2 o 217.163 176.704 180.00 0.81522 0.00
    6 12 6 2 o 88.793 80.902 180.00 0.82330 0.00
    7 11 7 2 o 79.116 65.426 180.00 0.80887 0.00
    19 1 -6 2 o 155.111 135.080 0.00 0.80734 0.00
    6 0 8 1 o 25.718 20.768 180.00 0.79891 0.03
    11 11 4 2 o 213.782 189.234 180.00 0.80335 0.00
    8 12 5 2 o 139.447 115.252 0.00 0.81233 0.00
    17 3 -9 2 o 90.098 87.736 180.00 0.80575 0.00
    16 0 -10 2 o 69.944 41.177 180.00 0.82224 0.00
    17 1 -9 2 o 104.993 97.777 0.00 0.81947 0.00
    18 2 -8 2 o 350.247 353.298 0.00 0.80511 0.01
    18 0 -8 2 o 92.414 60.508 0.00 0.81187 0.00
_pd_meas_number_of_points     49492
_pd_meas_scan_method     step
_pd_meas_special_details     ?
_reflns_number_total     3210
loop_
    _atom_type_symbol
    _atom_type_scat_Cromer_Mann_a1
    _atom_type_scat_Cromer_Mann_a2
    _atom_type_scat_Cromer_Mann_a3
    _atom_type_scat_Cromer_Mann_a4
    _atom_type_scat_Cromer_Mann_b1
    _atom_type_scat_Cromer_Mann_b2
    _atom_type_scat_Cromer_Mann_b3
    _atom_type_scat_Cromer_Mann_b4
    _atom_type_scat_Cromer_Mann_c
    _atom_type_scat_dispersion_real
    _atom_type_scat_dispersion_imag
    _atom_type_scat_source
    Na 4.76260 3.28500 3.17360 8.84220 1.26740 0.31360 1.11280 129.424 0.67600
                                                                           0.000
                                                                           0.000
                                                      International_Tables_Vol_C
    C 2.31000 20.8439 1.02000 10.2075 1.58860 0.56870 0.86500 51.6512 0.21560
                                                                           0.000
                                                                           0.000
                                                      International_Tables_Vol_C
    H 0.49300 10.5109 0.32291 26.1257 0.14019 3.14236 0.04081 57.7997 0.00304
                                                                           0.000
                                                                           0.000
                                                      International_Tables_Vol_C
    O 3.04850 13.2771 2.28680 5.70110 1.54630 0.32390 0.86700 32.9089 0.25080
                                                                           0.000
                                                                           0.000
                                                      International_Tables_Vol_C
_computing_data_collection
;
<i>DIFFRAC</i> (Bruker, 2009)
;
_computing_data_reduction
;
<i>PowDLL</i> (Kourkoumelis, 2013)
;
_computing_structure_solution
;
<i>FOX</i> (Favre-Nicolin & \<Cern\'y, 2002)
;
_computing_structure_refinement
;
GSAS (Larson & Von Dreele, 2004) and
<i>EXPGUI</i> (Toby, 2001)
;
_computing_molecular_graphics
;
DIAMOND (Brandenburg, 2006)
;
_computing_publication_material
;
publCIF (Westrip, 2010)
;
_pd_calibration_special_details     ?
loop_
    _pd_phase_id
    _pd_phase_block_id
    _pd_phase_mass_%
    1 2016-03-01T14:24|NA3CITRATE_phase1|James_A._Kaduk|| 87.13(2)
    2 2016-03-01T14:24|NA3CITRATE_phase2|James_A._Kaduk|| 12.87(6)
loop_
    _pd_meas_2theta_scan
    _pd_meas_intensity_total
    _pd_proc_ls_weight
    _pd_proc_intensity_bkg_calc
    _pd_calc_intensity_total
    0.5000  131E1(5)
                    . . .
    0.5010  134E1(5)
                    . . .
    0.5020  131E1(5)
                    . . .
    0.5030  130E1(5)
                    . . .
    0.5040  131E1(5)
                    . . .
    0.5050  130E1(5)
                    . . .
    0.5060  132E1(5)
                    . . .
    0.5070  128E1(5)
                    . . .
    0.5080  128E1(5)
                    . . .
    0.5090  123E1(5)
                    . . .
    0.5100  118E1(5)
                    . . .
    0.5110  124E1(5)
                    . . .
    0.5120  124E1(5)
                    . . .
    0.5130  123E1(5)
                    . . .
    0.5140  118E1(5)
                    . . .
    0.5150  116E1(5)
                    . . .
    0.5160  114E1(5)
                    . . .
    0.5170  123E1(5)
                    . . .
    0.5180  122E1(5)
                    . . .
    0.5190  116E1(5)
                    . . .
    0.5200  114E1(5)
                    . . .
    0.5210  115E1(5)
                    . . .
    0.5220  118E1(5)
                    . . .
    0.5230  115E1(5)
                    . . .
    0.5240  117E1(5)
                    . . .
    0.5250  114E1(5)
                    . . .
    0.5260  118E1(5)
                    . . .
    0.5270  114E1(5)
                    . . .
    0.5280  111E1(5)
                    . . .
    0.5290  107E1(5)
                    . . .
    0.5300  107E1(5)
                    . . .
    0.5310  116E1(5)
                    . . .
    0.5320  109E1(5)
                    . . .
    0.5330  113E1(5)
                    . . .
    0.5340  113E1(5)
                    . . .
    0.5350  113E1(5)
                    . . .
    0.5360  110E1(5)
                    . . .
    0.5370  104E1(5)
                    . . .
    0.5380  103E1(5)
                    . . .
    0.5390  104E1(5)
                    . . .
    0.5400  103E1(5)
                    . . .
    0.5410  103E1(5)
                    . . .
    0.5420  103E1(5)
                    . . .
    0.5430  111E1(5)
                    . . .
    0.5440  100E1(5)
                    . . .
    0.5450  102E1(5)
                    . . .
    0.5460  102E1(5)
                    . . .
    0.5470  112E1(5)
                    . . .
    0.5480  104E1(5)
                    . . .
    0.5490  104E1(5)
                    . . .
    0.5500  96E1(5)
                   . . .
    0.5510  94E1(5)
                   . . .
    0.5520  94E1(5)
                   . . .
    0.5530  92E1(4)
                   . . .
    0.5540  95E1(5)
                   . . .
    0.5550  95E1(5)
                   . . .
    0.5560  97E1(5)
                   . . .
    0.5570 100E1(5)
                   . . .
    0.5580  104E1(5)
                    . . .
    0.5590  107E1(5)
                    . . .
    0.5600  97E1(5)
                   . . .
    0.5610  93E1(5)
                   . . .
    0.5620  85E1(4)
                   . . .
    0.5630  92E1(4)
                   . . .
    0.5640  92E1(4)
                   . . .
    0.5650  91E1(4)
                   . . .
    0.5660  95E1(5)
                   . . .
    0.5670  90E1(4)
                   . . .
    0.5680  88E1(4)
                   . . .
    0.5690  92E1(4)
                   . . .
    0.5700  91E1(4)
                   . . .
    0.5710 100E1(5)
                   . . .
    0.5720  91E1(4)
                   . . .
    0.5730  94E1(5)
                   . . .
    0.5740  94E1(5)
                   . . .
    0.5750  97E1(5)
                   . . .
    0.5760  95E1(5)
                   . . .
    0.5770  88E1(4)
                   . . .
    0.5780  90E1(4)
                   . . .
    0.5790  88E1(4)
                   . . .
    0.5800  87E1(4)
                   . . .
    0.5810  86E1(4)
                   . . .
    0.5820  82E1(4)
                   . . .
    0.5830  87E1(4)
                   . . .
    0.5840  81E1(4)
                   . . .
    0.5850  80E1(4)
                   . . .
    0.5860  82E1(4)
                   . . .
    0.5870  81E1(4)
                   . . .
    0.5880  78E1(4)
                   . . .
    0.5890  78E1(4)
                   . . .
    0.5900  80E1(4)
                   . . .
    0.5910  79E1(4)
                   . . .
    0.5920  82E1(4)
                   . . .
    0.5930  80E1(4)
                   . . .
    0.5940  86E1(4)
                   . . .
    0.5950  81E1(4)
                   . . .
    0.5960  77E1(4)
                   . . .
    0.5970  74E1(4)
                   . . .
    0.5980  72E1(4)
                   . . .
    0.5990  76E1(4)
                   . . .
    0.6000  77E1(4)
                   . . .
    0.6010  77E1(4)
                   . . .
    0.6020  78E1(4)
                   . . .
    0.6030  85E1(4)
                   . . .
    0.6040  89E1(4)
                   . . .
    0.6050  75E1(4)
                   . . .
    0.6060  81E1(4)
                   . . .
    0.6070  83E1(4)
                   . . .
    0.6080  76E1(4)
                   . . .
    0.6090  73E1(4)
                   . . .
    0.6100  75E1(4)
                   . . .
    0.6110  73E1(4)
                   . . .
    0.6120  80E1(4)
                   . . .
    0.6130  79E1(4)
                   . . .
    0.6140  75E1(4)
                   . . .
    0.6150  71E1(4)
                   . . .
    0.6160  69E1(4)
                   . . .
    0.6170  72E1(4)
                   . . .
    0.6180  72E1(4)
                   . . .
    0.6190  74E1(4)
                   . . .
    0.6200  72E1(4)
                   . . .
    0.6210  68E1(4)
                   . . .
    0.6220  68E1(4)
                   . . .
    0.6230  72E1(4)
                   . . .
    0.6240  71E1(4)
                   . . .
    0.6250  72E1(4)
                   . . .
    0.6260  63E1(4)
                   . . .
    0.6270  67E1(4)
                   . . .
    0.6280  69E1(4)
                   . . .
    0.6290  70E1(4)
                   . . .
    0.6300  67E1(4)
                   . . .
    0.6310  66E1(4)
                   . . .
    0.6320  66E1(4)
                   . . .
    0.6330  63E1(4)
                   . . .
    0.6340  71E1(4)
                   . . .
    0.6350  62E1(4)
                   . . .
    0.6360  70E1(4)
                   . . .
    0.6370  68E1(4)
                   . . .
    0.6380  71E1(4)
                   . . .
    0.6390  68E1(4)
                   . . .
    0.6400  64E1(4)
                   . . .
    0.6410  66E1(4)
                   . . .
    0.6420  67E1(4)
                   . . .
    0.6430  64E1(4)
                   . . .
    0.6440  67E1(4)
                   . . .
    0.6450  64E1(4)
                   . . .
    0.6460  62E1(4)
                   . . .
    0.6470  65E1(4)
                   . . .
    0.6480  60E1(4)
                   . . .
    0.6490  65E1(4)
                   . . .
    0.6500  60E1(4)
                   . . .
    0.6510  63E1(4)
                   . . .
    0.6520  58E1(4)
                   . . .
    0.6530  62E1(4)
                   . . .
    0.6540  63E1(4)
                   . . .
    0.6550  59E1(4)
                   . . .
    0.6560  62E1(4)
                   . . .
    0.6570  59E1(4)
                   . . .
    0.6580  62E1(4)
                   . . .
    0.6590  64E1(4)
                   . . .
    0.6600  60E1(4)
                   . . .
    0.6610  66E1(4)
                   . . .
    0.6620  60E1(4)
                   . . .
    0.6630  60E1(4)
                   . . .
    0.6640  63E1(4)
                   . . .
    0.6650  62E1(4)
                   . . .
    0.6660  63E1(4)
                   . . .
    0.6670  58E1(4)
                   . . .
    0.6680  57E1(4)
                   . . .
    0.6690  56E1(4)
                   . . .
    0.6700  56E1(4)
                   . . .
    0.6710  61E1(4)
                   . . .
    0.6720  60E1(4)
                   . . .
    0.6730  58E1(4)
                   . . .
    0.6740  59E1(4)
                   . . .
    0.6750  64E1(4)
                   . . .
    0.6760  60E1(4)
                   . . .
    0.6770  56E1(4)
                   . . .
    0.6780  58E1(4)
                   . . .
    0.6790  59E1(4)
                   . . .
    0.6800  58E1(4)
                   . . .
    0.6810  55E1(3)
                   . . .
    0.6820  61E1(4)
                   . . .
    0.6830  56E1(4)
                   . . .
    0.6840  54E1(3)
                   . . .
    0.6850  51E1(3)
                   . . .
    0.6860  57E1(4)
                   . . .
    0.6870  57E1(4)
                   . . .
    0.6880  58E1(4)
                   . . .
    0.6890  57E1(4)
                   . . .
    0.6900  54E1(3)
                   . . .
    0.6910  53E1(3)
                   . . .
    0.6920  55E1(3)
                   . . .
    0.6930  53E1(3)
                   . . .
    0.6940  58E1(4)
                   . . .
    0.6950  58E1(4)
                   . . .
    0.6960  53E1(3)
                   . . .
    0.6970  54E1(3)
                   . . .
    0.6980  56E1(4)
                   . . .
    0.6990  55E1(3)
                   . . .
    0.7000  56E1(4)
                   . . .
    0.7010  56E1(4)
                   . . .
    0.7020  53E1(3)
                   . . .
    0.7030  55E1(3)
                   . . .
    0.7040  57E1(4)
                   . . .
    0.7050  56E1(4)
                   . . .
    0.7060  53E1(3)
                   . . .
    0.7070  55E1(3)
                   . . .
    0.7080  52E1(3)
                   . . .
    0.7090  56E1(4)
                   . . .
    0.7100  51E1(3)
                   . . .
    0.7110  55E1(3)
                   . . .
    0.7120  54E1(3)
                   . . .
    0.7130  49E1(3)
                   . . .
    0.7140  52E1(3)
                   . . .
    0.7150  57E1(4)
                   . . .
    0.7160  51E1(3)
                   . . .
    0.7170  53E1(3)
                   . . .
    0.7180  52E1(3)
                   . . .
    0.7190  51E1(3)
                   . . .
    0.7200  52E1(3)
                   . . .
    0.7210  50E1(3)
                   . . .
    0.7220  49E1(3)
                   . . .
    0.7230  53E1(3)
                   . . .
    0.7240  53E1(3)
                   . . .
    0.7250  54E1(3)
                   . . .
    0.7260  50E1(3)
                   . . .
    0.7270  54E1(3)
                   . . .
    0.7280  54E1(3)
                   . . .
    0.7290  53E1(3)
                   . . .
    0.7300  50E1(3)
                   . . .
    0.7310  55E1(3)
                   . . .
    0.7320  54E1(3)
                   . . .
    0.7330  49E1(3)
                   . . .
    0.7340  49E1(3)
                   . . .
    0.7350  47E1(3)
                   . . .
    0.7360  47E1(3)
                   . . .
    0.7370  48E1(3)
                   . . .
    0.7380  50E1(3)
                   . . .
    0.7390  50E1(3)
                   . . .
    0.7400  51E1(3)
                   . . .
    0.7410  48E1(3)
                   . . .
    0.7420  50E1(3)
                   . . .
    0.7430  50E1(3)
                   . . .
    0.7440  49E1(3)
                   . . .
    0.7450  50E1(3)
                   . . .
    0.7460  52E1(3)
                   . . .
    0.7470  49E1(3)
                   . . .
    0.7480  47E1(3)
                   . . .
    0.7490  48E1(3)
                   . . .
    0.7500  48E1(3)
                   . . .
    0.7510  47E1(3)
                   . . .
    0.7520  44E1(3)
                   . . .
    0.7530  48E1(3)
                   . . .
    0.7540  50E1(3)
                   . . .
    0.7550  44E1(3)
                   . . .
    0.7560  48E1(3)
                   . . .
    0.7570  51E1(3)
                   . . .
    0.7580  47E1(3)
                   . . .
    0.7590  49E1(3)
                   . . .
    0.7600  50E1(3)
                   . . .
    0.7610  42E1(3)
                   . . .
    0.7620  43E1(3)
                   . . .
    0.7630  44E1(3)
                   . . .
    0.7640  43E1(3)
                   . . .
    0.7650  40E1(3)
                   . . .
    0.7660  44E1(3)
                   . . .
    0.7670  46E1(3)
                   . . .
    0.7680  52E1(3)
                   . . .
    0.7690  47E1(3)
                   . . .
    0.7700  45E1(3)
                   . . .
    0.7710  52E1(3)
                   . . .
    0.7720  44E1(3)
                   . . .
    0.7730  39E1(3)
                   . . .
    0.7740  46E1(3)
                   . . .
    0.7750  44E1(3)
                   . . .
    0.7760  46E1(3)
                   . . .
    0.7770  43E1(3)
                   . . .
    0.7780  45E1(3)
                   . . .
    0.7790  44E1(3)
                   . . .
    0.7800  41E1(3)
                   . . .
    0.7810  45E1(3)
                   . . .
    0.7820  49E1(3)
                   . . .
    0.7830  45E1(3)
                   . . .
    0.7840  44E1(3)
                   . . .
    0.7850  46E1(3)
                   . . .
    0.7860  48E1(3)
                   . . .
    0.7870  43E1(3)
                   . . .
    0.7880  39E1(3)
                   . . .
    0.7890  46E1(3)
                   . . .
    0.7900  43E1(3)
                   . . .
    0.7910  41E1(3)
                   . . .
    0.7920  42E1(3)
                   . . .
    0.7930  47E1(3)
                   . . .
    0.7940  48E1(3)
                   . . .
    0.7950  47E1(3)
                   . . .
    0.7960  46E1(3)
                   . . .
    0.7970  48E1(3)
                   . . .
    0.7980  45E1(3)
                   . . .
    0.7990  39E1(3)
                   . . .
    0.8000  45E1(3)
                   . . .
    0.8010  44E1(3)
                   . . .
    0.8020  41E1(3)
                   . . .
    0.8030  42E1(3)
                   . . .
    0.8040  44E1(3)
                   . . .
    0.8050  45E1(3)
                   . . .
    0.8060  41E1(3)
                   . . .
    0.8070  41E1(3)
                   . . .
    0.8080  41E1(3)
                   . . .
    0.8090  43E1(3)
                   . . .
    0.8100  41E1(3)
                   . . .
    0.8110  45E1(3)
                   . . .
    0.8120  42E1(3)
                   . . .
    0.8130  37E1(3)
                   . . .
    0.8140  42E1(3)
                   . . .
    0.8150  46E1(3)
                   . . .
    0.8160  45E1(3)
                   . . .
    0.8170  42E1(3)
                   . . .
    0.8180  44E1(3)
                   . . .
    0.8190  46E1(3)
                   . . .
    0.8200  46E1(3)
                   . . .
    0.8210  40E1(3)
                   . . .
    0.8220  40E1(3)
                   . . .
    0.8230  40E1(3)
                   . . .
    0.8240  47E1(3)
                   . . .
    0.8250  39E1(3)
                   . . .
    0.8260  40E1(3)
                   . . .
    0.8270  43E1(3)
                   . . .
    0.8280  44E1(3)
                   . . .
    0.8290  39E1(3)
                   . . .
    0.8300  43E1(3)
                   . . .
    0.8310  44E1(3)
                   . . .
    0.8320  41E1(3)
                   . . .
    0.8330  46E1(3)
                   . . .
    0.8340  45E1(3)
                   . . .
    0.8350  40E1(3)
                   . . .
    0.8360  35E1(3)
                   . . .
    0.8370  39E1(3)
                   . . .
    0.8380  42E1(3)
                   . . .
    0.8390  43E1(3)
                   . . .
    0.8400  42E1(3)
                   . . .
    0.8410  39E1(3)
                   . . .
    0.8420  39E1(3)
                   . . .
    0.8430  42E1(3)
                   . . .
    0.8440  42E1(3)
                   . . .
    0.8450  42E1(3)
                   . . .
    0.8460  42E1(3)
                   . . .
    0.8470  36E1(3)
                   . . .
    0.8480  39E1(3)
                   . . .
    0.8490  37E1(3)
                   . . .
    0.8500  40E1(3)
                   . . .
    0.8510  38E1(3)
                   . . .
    0.8520  38E1(3)
                   . . .
    0.8530  39E1(3)
                   . . .
    0.8540  37E1(3)
                   . . .
    0.8550  38E1(3)
                   . . .
    0.8560  40E1(3)
                   . . .
    0.8570  37E1(3)
                   . . .
    0.8580  38E1(3)
                   . . .
    0.8590  39E1(3)
                   . . .
    0.8600  37E1(3)
                   . . .
    0.8610  37E1(3)
                   . . .
    0.8620  37E1(3)
                   . . .
    0.8630  38E1(3)
                   . . .
    0.8640  35E1(3)
                   . . .
    0.8650  36E1(3)
                   . . .
    0.8660  39E1(3)
                   . . .
    0.8670  39E1(3)
                   . . .
    0.8680  42E1(3)
                   . . .
    0.8690  43E1(3)
                   . . .
    0.8700  37E1(3)
                   . . .
    0.8710  37E1(3)
                   . . .
    0.8720  41E1(3)
                   . . .
    0.8730  42E1(3)
                   . . .
    0.8740  37E1(3)
                   . . .
    0.8750  41E1(3)
                   . . .
    0.8760  40E1(3)
                   . . .
    0.8770  38E1(3)
                   . . .
    0.8780  35E1(3)
                   . . .
    0.8790  35E1(3)
                   . . .
    0.8800  37E1(3)
                   . . .
    0.8810  38E1(3)
                   . . .
    0.8820  41E1(3)
                   . . .
    0.8830  40E1(3)
                   . . .
    0.8840  39E1(3)
                   . . .
    0.8850  35E1(3)
                   . . .
    0.8860  38E1(3)
                   . . .
    0.8870  37E1(3)
                   . . .
    0.8880  40E1(3)
                   . . .
    0.8890  35E1(3)
                   . . .
    0.8900  37E1(3)
                   . . .
    0.8910  35E1(3)
                   . . .
    0.8920  38E1(3)
                   . . .
    0.8930  36E1(3)
                   . . .
    0.8940  39E1(3)
                   . . .
    0.8950  41E1(3)
                   . . .
    0.8960  39E1(3)
                   . . .
    0.8970  40E1(3)
                   . . .
    0.8980  43E1(3)
                   . . .
    0.8990  37E1(3)
                   . . .
    0.9000  39E1(3)
                   . . .
    0.9010  40E1(3)
                   . . .
    0.9020  38E1(3)
                   . . .
    0.9030  32E1(3)
                   . . .
    0.9040  32E1(3)
                   . . .
    0.9050  35E1(3)
                   . . .
    0.9060  40E1(3)
                   . . .
    0.9070  37E1(3)
                   . . .
    0.9080  34E1(3)
                   . . .
    0.9090  35E1(3)
                   . . .
    0.9100  38E1(3)
                   . . .
    0.9110  34E1(3)
                   . . .
    0.9120  38E1(3)
                   . . .
    0.9130  37E1(3)
                   . . .
    0.9140  35E1(3)
                   . . .
    0.9150  37E1(3)
                   . . .
    0.9160  35E1(3)
                   . . .
    0.9170  36E1(3)
                   . . .
    0.9180  40E1(3)
                   . . .
    0.9190  34E1(3)
                   . . .
    0.9200  34E1(3)
                   . . .
    0.9210  35E1(3)
                   . . .
    0.9220  35E1(3)
                   . . .
    0.9230  39E1(3)
                   . . .
    0.9240  39E1(3)
                   . . .
    0.9250  37E1(3)
                   . . .
    0.9260  34E1(3)
                   . . .
    0.9270  35E1(3)
                   . . .
    0.9280  37E1(3)
                   . . .
    0.9290  38E1(3)
                   . . .
    0.9300  33E1(3)
                   . . .
    0.9310  36E1(3)
                   . . .
    0.9320  36E1(3)
                   . . .
    0.9330  38E1(3)
                   . . .
    0.9340  33E1(3)
                   . . .
    0.9350  32E1(3)
                   . . .
    0.9360  35E1(3)
                   . . .
    0.9370  31E1(3)
                   . . .
    0.9380  33E1(3)
                   . . .
    0.9390  32E1(3)
                   . . .
    0.9400  34E1(3)
                   . . .
    0.9410  36E1(3)
                   . . .
    0.9420  35E1(3)
                   . . .
    0.9430  35E1(3)
                   . . .
    0.9440  33E1(3)
                   . . .
    0.9450  36E1(3)
                   . . .
    0.9460  36E1(3)
                   . . .
    0.9470  38E1(3)
                   . . .
    0.9480  37E1(3)
                   . . .
    0.9490  34E1(3)
                   . . .
    0.9500  31E1(3)
                   . . .
    0.9510  34E1(3)
                   . . .
    0.9520  31E1(3)
                   . . .
    0.9530  36E1(3)
                   . . .
    0.9540  36E1(3)
                   . . .
    0.9550  30E1(3)
                   . . .
    0.9560  33E1(3)
                   . . .
    0.9570  34E1(3)
                   . . .
    0.9580  33E1(3)
                   . . .
    0.9590  33E1(3)
                   . . .
    0.9600  30E1(3)
                   . . .
    0.9610  33E1(3)
                   . . .
    0.9620  30E1(3)
                   . . .
    0.9630  30E1(3)
                   . . .
    0.9640  28E1(2)
                   . . .
    0.9650  28E1(2)
                   . . .
    0.9660  31E1(3)
                   . . .
    0.9670  35E1(3)
                   . . .
    0.9680  34E1(3)
                   . . .
    0.9690  33E1(3)
                   . . .
    0.9700  35E1(3)
                   . . .
    0.9710  37E1(3)
                   . . .
    0.9720  32E1(3)
                   . . .
    0.9730  34E1(3)
                   . . .
    0.9740  38E1(3)
                   . . .
    0.9750  38E1(3)
                   . . .
    0.9760  35E1(3)
                   . . .
    0.9770  32E1(3)
                   . . .
    0.9780  32E1(3)
                   . . .
    0.9790  33E1(3)
                   . . .
    0.9800  31E1(3)
                   . . .
    0.9810  34E1(3)
                   . . .
    0.9820  33E1(3)
                   . . .
    0.9830  36E1(3)
                   . . .
    0.9840  34E1(3)
                   . . .
    0.9850  32E1(3)
                   . . .
    0.9860  31E1(3)
                   . . .
    0.9870  29E1(3)
                   . . .
    0.9880  34E1(3)
                   . . .
    0.9890  32E1(3)
                   . . .
    0.9900  30E1(3)
                   . . .
    0.9910  30E1(3)
                   . . .
    0.9920  32E1(3)
                   . . .
    0.9930  31E1(3)
                   . . .
    0.9940  31E1(3)
                   . . .
    0.9950  31E1(3)
                   . . .
    0.9960  30E1(3)
                   . . .
    0.9970  31E1(3)
                   . . .
    0.9980  31E1(3)
                   . . .
    0.9990  31E1(3)
                   . . .
    1.0000  32E1(3)
                   . . .
    1.0010  32E1(3)
                   . . .
    1.0020  31E1(3)
                   . . .
    1.0030  31E1(3)
                   . . .
    1.0040  30E1(3)
                   . . .
    1.0050  32E1(3)
                   . . .
    1.0060  31E1(3)
                   . . .
    1.0070  34E1(3)
                   . . .
    1.0080  32E1(3)
                   . . .
    1.0090  30E1(3)
                   . . .
    1.0100  30E1(3)
                   . . .
    1.0110  33E1(3)
                   . . .
    1.0120  32E1(3)
                   . . .
    1.0130  27E1(2)
                   . . .
    1.0140  27E1(2)
                   . . .
    1.0150  29E1(3)
                   . . .
    1.0160  30E1(3)
                   . . .
    1.0170  29E1(3)
                   . . .
    1.0180  30E1(3)
                   . . .
    1.0190  30E1(3)
                   . . .
    1.0200  32E1(3)
                   . . .
    1.0210  31E1(3)
                   . . .
    1.0220  32E1(3)
                   . . .
    1.0230  26E1(2)
                   . . .
    1.0240  27E1(2)
                   . . .
    1.0250  26E1(2)
                   . . .
    1.0260  29E1(3)
                   . . .
    1.0270  31E1(3)
                   . . .
    1.0280  30E1(3)
                   . . .
    1.0290  30E1(3)
                   . . .
    1.0300  28E1(2)
                   . . .
    1.0310  28E1(2)
                   . . .
    1.0320  34E1(3)
                   . . .
    1.0330  30E1(3)
                   . . .
    1.0340  26E1(2)
                   . . .
    1.0350  27E1(2)
                   . . .
    1.0360  28E1(2)
                   . . .
    1.0370  31E1(3)
                   . . .
    1.0380  30E1(3)
                   . . .
    1.0390  31E1(3)
                   . . .
    1.0400  29E1(3)
                   . . .
    1.0410  31E1(3)
                   . . .
    1.0420  27E1(2)
                   . . .
    1.0430  30E1(3)
                   . . .
    1.0440  32E1(3)
                   . . .
    1.0450  31E1(3)
                   . . .
    1.0460  32E1(3)
                   . . .
    1.0470  32E1(3)
                   . . .
    1.0480  28E1(3)
                   . . .
    1.0490  31E1(3)
                   . . .
    1.0500  33E1(3)
                   . . .
    1.0510  32E1(3)
                   . . .
    1.0520  30E1(3)
                   . . .
    1.0530  27E1(2)
                   . . .
    1.0540  26E1(2)
                   . . .
    1.0550  27E1(2)
                   . . .
    1.0560  27E1(2)
                   . . .
    1.0570  32E1(3)
                   . . .
    1.0580  31E1(3)
                   . . .
    1.0590  32E1(3)
                   . . .
    1.0600  30E1(3)
                   . . .
    1.0610  31E1(3)
                   . . .
    1.0620  28E1(2)
                   . . .
    1.0630  27E1(2)
                   . . .
    1.0640  31E1(3)
                   . . .
    1.0650  30E1(3)
                   . . .
    1.0660  30E1(3)
                   . . .
    1.0670  28E1(2)
                   . . .
    1.0680  27E1(2)
                   . . .
    1.0690  28E1(3)
                   . . .
    1.0700  30E1(3)
                   . . .
    1.0710  31E1(3)
                   . . .
    1.0720  29E1(3)
                   . . .
    1.0730  31E1(3)
                   . . .
    1.0740  30E1(3)
                   . . .
    1.0750  28E1(3)
                   . . .
    1.0760  28E1(2)
                   . . .
    1.0770  31E1(3)
                   . . .
    1.0780  30E1(3)
                   . . .
    1.0790  28E1(2)
                   . . .
    1.0800  33E1(3)
                   . . .
    1.0810  31E1(3)
                   . . .
    1.0820  25E1(2)
                   . . .
    1.0830  28E1(3)
                   . . .
    1.0840  28E1(3)
                   . . .
    1.0850  29E1(3)
                   . . .
    1.0860  28E1(2)
                   . . .
    1.0870  26E1(2)
                   . . .
    1.0880  27E1(2)
                   . . .
    1.0890  30E1(3)
                   . . .
    1.0900  30E1(3)
                   . . .
    1.0910  28E1(3)
                   . . .
    1.0920  30E1(3)
                   . . .
    1.0930  29E1(3)
                   . . .
    1.0940  29E1(3)
                   . . .
    1.0950  25E1(2)
                   . . .
    1.0960  27E1(2)
                   . . .
    1.0970  26E1(2)
                   . . .
    1.0980  26E1(2)
                   . . .
    1.0990  29E1(3)
                   . . .
    1.1000  29E1(3)
                   . . .
    1.1010  26E1(2)
                   . . .
    1.1020  26E1(2)
                   . . .
    1.1030  26E1(2)
                   . . .
    1.1040  25E1(2)
                   . . .
    1.1050  25E1(2)
                   . . .
    1.1060  26E1(2)
                   . . .
    1.1070  26E1(2)
                   . . .
    1.1080  27E1(2)
                   . . .
    1.1090  25E1(2)
                   . . .
    1.1100  29E1(3)
                   . . .
    1.1110  24E1(2)
                   . . .
    1.1120  28E1(3)
                   . . .
    1.1130  25E1(2)
                   . . .
    1.1140  31E1(3)
                   . . .
    1.1150  30E1(3)
                   . . .
    1.1160  29E1(3)
                   . . .
    1.1170  29E1(3)
                   . . .
    1.1180  27E1(2)
                   . . .
    1.1190  23E1(2)
                   . . .
    1.1200  26E1(2)
                   . . .
    1.1210  27E1(2)
                   . . .
    1.1220  24E1(2)
                   . . .
    1.1230  23E1(2)
                   . . .
    1.1240  24E1(2)
                   . . .
    1.1250  25E1(2)
                   . . .
    1.1260  27E1(2)
                   . . .
    1.1270  28E1(2)
                   . . .
    1.1280  26E1(2)
                   . . .
    1.1290  26E1(2)
                   . . .
    1.1300  24E1(2)
                   . . .
    1.1310  27E1(2)
                   . . .
    1.1320  25E1(2)
                   . . .
    1.1330  22E1(2)
                   . . .
    1.1340  24E1(2)
                   . . .
    1.1350  27E1(2)
                   . . .
    1.1360  26E1(2)
                   . . .
    1.1370  28E1(2)
                   . . .
    1.1380  29E1(3)
                   . . .
    1.1390  25E1(2)
                   . . .
    1.1400  26E1(2)
                   . . .
    1.1410  26E1(2)
                   . . .
    1.1420  24E1(2)
                   . . .
    1.1430  26E1(2)
                   . . .
    1.1440  26E1(2)
                   . . .
    1.1450  26E1(2)
                   . . .
    1.1460  23E1(2)
                   . . .
    1.1470  25E1(2)
                   . . .
    1.1480  27E1(2)
                   . . .
    1.1490  28E1(2)
                   . . .
    1.1500  25E1(2)
                   . . .
    1.1510  26E1(2)
                   . . .
    1.1520  26E1(2)
                   . . .
    1.1530  27E1(2)
                   . . .
    1.1540  27E1(2)
                   . . .
    1.1550  28E1(2)
                   . . .
    1.1560  26E1(2)
                   . . .
    1.1570  25E1(2)
                   . . .
    1.1580  26E1(2)
                   . . .
    1.1590  25E1(2)
                   . . .
    1.1600  24E1(2)
                   . . .
    1.1610  29E1(3)
                   . . .
    1.1620  28E1(2)
                   . . .
    1.1630  28E1(3)
                   . . .
    1.1640  26E1(2)
                   . . .
    1.1650  27E1(2)
                   . . .
    1.1660  29E1(3)
                   . . .
    1.1670  25E1(2)
                   . . .
    1.1680  25E1(2)
                   . . .
    1.1690  25E1(2)
                   . . .
    1.1700  25E1(2)
                   . . .
    1.1710  25E1(2)
                   . . .
    1.1720  25E1(2)
                   . . .
    1.1730  28E1(2)
                   . . .
    1.1740  23E1(2)
                   . . .
    1.1750  23E1(2)
                   . . .
    1.1760  26E1(2)
                   . . .
    1.1770  24E1(2)
                   . . .
    1.1780  23E1(2)
                   . . .
    1.1790  26E1(2)
                   . . .
    1.1800  25E1(2)
                   . . .
    1.1810  22E1(2)
                   . . .
    1.1820  25E1(2)
                   . . .
    1.1830  23E1(2)
                   . . .
    1.1840  27E1(2)
                   . . .
    1.1850  27E1(2)
                   . . .
    1.1860  26E1(2)
                   . . .
    1.1870  25E1(2)
                   . . .
    1.1880  25E1(2)
                   . . .
    1.1890  24E1(2)
                   . . .
    1.1900  24E1(2)
                   . . .
    1.1910  27E1(2)
                   . . .
    1.1920  22E1(2)
                   . . .
    1.1930  27E1(2)
                   . . .
    1.1940  23E1(2)
                   . . .
    1.1950  23E1(2)
                   . . .
    1.1960  21E1(2)
                   . . .
    1.1970  24E1(2)
                   . . .
    1.1980  25E1(2)
                   . . .
    1.1990  24E1(2)
                   . . .
    1.2000  23E1(2)
                   . . .
    1.2010  23E1(2)
                   . . .
    1.2020  22E1(2)
                   . . .
    1.2030  22E1(2)
                   . . .
    1.2040  29E1(3)
                   . . .
    1.2050  23E1(2)
                   . . .
    1.2060  20E1(2)
                   . . .
    1.2070  23E1(2)
                   . . .
    1.2080  19E1(2)
                   . . .
    1.2090  25E1(2)
                   . . .
    1.2100  22E1(2)
                   . . .
    1.2110  23E1(2)
                   . . .
    1.2120  24E1(2)
                   . . .
    1.2130  24E1(2)
                   . . .
    1.2140  23E1(2)
                   . . .
    1.2150  24E1(2)
                   . . .
    1.2160  24E1(2)
                   . . .
    1.2170  24E1(2)
                   . . .
    1.2180  24E1(2)
                   . . .
    1.2190  26E1(2)
                   . . .
    1.2200  24E1(2)
                   . . .
    1.2210  23E1(2)
                   . . .
    1.2220  23E1(2)
                   . . .
    1.2230  23E1(2)
                   . . .
    1.2240  25E1(2)
                   . . .
    1.2250  24E1(2)
                   . . .
    1.2260  23E1(2)
                   . . .
    1.2270  21E1(2)
                   . . .
    1.2280  20E1(2)
                   . . .
    1.2290  23E1(2)
                   . . .
    1.2300  22E1(2)
                   . . .
    1.2310  25E1(2)
                   . . .
    1.2320  22E1(2)
                   . . .
    1.2330  22E1(2)
                   . . .
    1.2340  23E1(2)
                   . . .
    1.2350  27E1(2)
                   . . .
    1.2360  23E1(2)
                   . . .
    1.2370  20E1(2)
                   . . .
    1.2380  21E1(2)
                   . . .
    1.2390  23E1(2)
                   . . .
    1.2400  21E1(2)
                   . . .
    1.2410  25E1(2)
                   . . .
    1.2420  20E1(2)
                   . . .
    1.2430  21E1(2)
                   . . .
    1.2440  22E1(2)
                   . . .
    1.2450  24E1(2)
                   . . .
    1.2460  23E1(2)
                   . . .
    1.2470  23E1(2)
                   . . .
    1.2480  23E1(2)
                   . . .
    1.2490  24E1(2)
                   . . .
    1.2500  25E1(2)
                   . . .
    1.2510  25E1(2)
                   . . .
    1.2520  22E1(2)
                   . . .
    1.2530  23E1(2)
                   . . .
    1.2540  21E1(2)
                   . . .
    1.2550  23E1(2)
                   . . .
    1.2560  22E1(2)
                   . . .
    1.2570  20E1(2)
                   . . .
    1.2580  24E1(2)
                   . . .
    1.2590  23E1(2)
                   . . .
    1.2600  26E1(2)
                   . . .
    1.2610  22E1(2)
                   . . .
    1.2620  20E1(2)
                   . . .
    1.2630  22E1(2)
                   . . .
    1.2640  22E1(2)
                   . . .
    1.2650  19E1(2)
                   . . .
    1.2660  22E1(2)
                   . . .
    1.2670  24E1(2)
                   . . .
    1.2680  24E1(2)
                   . . .
    1.2690  18E1(2)
                   . . .
    1.2700  18E1(2)
                   . . .
    1.2710  23E1(2)
                   . . .
    1.2720  22E1(2)
                   . . .
    1.2730  22E1(2)
                   . . .
    1.2740  23E1(2)
                   . . .
    1.2750  22E1(2)
                   . . .
    1.2760  23E1(2)
                   . . .
    1.2770  22E1(2)
                   . . .
    1.2780  21E1(2)
                   . . .
    1.2790  20E1(2)
                   . . .
    1.2800  23E1(2)
                   . . .
    1.2810  20E1(2)
                   . . .
    1.2820  22E1(2)
                   . . .
    1.2830  21E1(2)
                   . . .
    1.2840  20E1(2)
                   . . .
    1.2850  23E1(2)
                   . . .
    1.2860  23E1(2)
                   . . .
    1.2870  21E1(2)
                   . . .
    1.2880  20E1(2)
                   . . .
    1.2890  20E1(2)
                   . . .
    1.2900  20E1(2)
                   . . .
    1.2910  20E1(2)
                   . . .
    1.2920  24E1(2)
                   . . .
    1.2930  24E1(2)
                   . . .
    1.2940  22E1(2)
                   . . .
    1.2950  23E1(2)
                   . . .
    1.2960  23E1(2)
                   . . .
    1.2970  25E1(2)
                   . . .
    1.2980  23E1(2)
                   . . .
    1.2990  26E1(2)
                   . . .
    1.3000  20E1(2)
                   . . .
    1.3010  22E1(2)
                   . . .
    1.3020  22E1(2)
                   . . .
    1.3030  21E1(2)
                   . . .
    1.3040  25E1(2)
                   . . .
    1.3050  25E1(2)
                   . . .
    1.3060  23E1(2)
                   . . .
    1.3070  22E1(2)
                   . . .
    1.3080  22E1(2)
                   . . .
    1.3090  22E1(2)
                   . . .
    1.3100  22E1(2)
                   . . .
    1.3110  22E1(2)
                   . . .
    1.3120  21E1(2)
                   . . .
    1.3130  22E1(2)
                   . . .
    1.3140  22E1(2)
                   . . .
    1.3150  22E1(2)
                   . . .
    1.3160  20E1(2)
                   . . .
    1.3170  21E1(2)
                   . . .
    1.3180  19E1(2)
                   . . .
    1.3190  20E1(2)
                   . . .
    1.3200  22E1(2)
                   . . .
    1.3210  23E1(2)
                   . . .
    1.3220  20E1(2)
                   . . .
    1.3230  25E1(2)
                   . . .
    1.3240  25E1(2)
                   . . .
    1.3250  22E1(2)
                   . . .
    1.3260  20E1(2)
                   . . .
    1.3270  19E1(2)
                   . . .
    1.3280  22E1(2)
                   . . .
    1.3290  22E1(2)
                   . . .
    1.3300  21E1(2)
                   . . .
    1.3310  22E1(2)
                   . . .
    1.3320  20E1(2)
                   . . .
    1.3330  24E1(2)
                   . . .
    1.3340  22E1(2)
                   . . .
    1.3350  22E1(2)
                   . . .
    1.3360  19E1(2)
                   . . .
    1.3370  20E1(2)
                   . . .
    1.3380  20E1(2)
                   . . .
    1.3390  23E1(2)
                   . . .
    1.3400  23E1(2)
                   . . .
    1.3410  22E1(2)
                   . . .
    1.3420  20E1(2)
                   . . .
    1.3430  21E1(2)
                   . . .
    1.3440  20E1(2)
                   . . .
    1.3450  22E1(2)
                   . . .
    1.3460  24E1(2)
                   . . .
    1.3470  23E1(2)
                   . . .
    1.3480  21E1(2)
                   . . .
    1.3490  21E1(2)
                   . . .
    1.3500  23E1(2)
                   . . .
    1.3510  22E1(2)
                   . . .
    1.3520  23E1(2)
                   . . .
    1.3530  19E1(2)
                   . . .
    1.3540  21E1(2)
                   . . .
    1.3550  22E1(2)
                   . . .
    1.3560  21E1(2)
                   . . .
    1.3570  23E1(2)
                   . . .
    1.3580  20E1(2)
                   . . .
    1.3590  24E1(2)
                   . . .
    1.3600  23E1(2)
                   . . .
    1.3610  22E1(2)
                   . . .
    1.3620  22E1(2)
                   . . .
    1.3630  23E1(2)
                   . . .
    1.3640  26E1(2)
                   . . .
    1.3650  22E1(2)
                   . . .
    1.3660  23E1(2)
                   . . .
    1.3670  20E1(2)
                   . . .
    1.3680  22E1(2)
                   . . .
    1.3690  22E1(2)
                   . . .
    1.3700  22E1(2)
                   . . .
    1.3710  21E1(2)
                   . . .
    1.3720  20E1(2)
                   . . .
    1.3730  23E1(2)
                   . . .
    1.3740  22E1(2)
                   . . .
    1.3750  23E1(2)
                   . . .
    1.3760  20E1(2)
                   . . .
    1.3770  21E1(2)
                   . . .
    1.3780  19E1(2)
                   . . .
    1.3790  23E1(2)
                   . . .
    1.3800  25E1(2)
                   . . .
    1.3810  20E1(2)
                   . . .
    1.3820  22E1(2)
                   . . .
    1.3830  21E1(2)
                   . . .
    1.3840  20E1(2)
                   . . .
    1.3850  22E1(2)
                   . . .
    1.3860  22E1(2)
                   . . .
    1.3870  23E1(2)
                   . . .
    1.3880  26E1(2)
                   . . .
    1.3890  21E1(2)
                   . . .
    1.3900  21E1(2)
                   . . .
    1.3910  23E1(2)
                   . . .
    1.3920  23E1(2)
                   . . .
    1.3930  21E1(2)
                   . . .
    1.3940  19E1(2)
                   . . .
    1.3950  23E1(2)
                   . . .
    1.3960  24E1(2)
                   . . .
    1.3970  26E1(2)
                   . . .
    1.3980  22E1(2)
                   . . .
    1.3990  22E1(2)
                   . . .
    1.4000  22E1(2)
                   . . .
    1.4010  19E1(2)
                   . . .
    1.4020  19E1(2)
                   . . .
    1.4030  20E1(2)
                   . . .
    1.4040  24E1(2)
                   . . .
    1.4050  22E1(2)
                   . . .
    1.4060  23E1(2)
                   . . .
    1.4070  20E1(2)
                   . . .
    1.4080  24E1(2)
                   . . .
    1.4090  21E1(2)
                   . . .
    1.4100  22E1(2)
                   . . .
    1.4110  22E1(2)
                   . . .
    1.4120  22E1(2)
                   . . .
    1.4130  20E1(2)
                   . . .
    1.4140  19E1(2)
                   . . .
    1.4150  20E1(2)
                   . . .
    1.4160  20E1(2)
                   . . .
    1.4170  19E1(2)
                   . . .
    1.4180  21E1(2)
                   . . .
    1.4190  23E1(2)
                   . . .
    1.4200  23E1(2)
                   . . .
    1.4210  23E1(2)
                   . . .
    1.4220  22E1(2)
                   . . .
    1.4230  20E1(2)
                   . . .
    1.4240  19E1(2)
                   . . .
    1.4250  21E1(2)
                   . . .
    1.4260  19E1(2)
                   . . .
    1.4270  21E1(2)
                   . . .
    1.4280  24E1(2)
                   . . .
    1.4290  22E1(2)
                   . . .
    1.4300  25E1(2)
                   . . .
    1.4310  23E1(2)
                   . . .
    1.4320  21E1(2)
                   . . .
    1.4330  22E1(2)
                   . . .
    1.4340  19E1(2)
                   . . .
    1.4350  19E1(2)
                   . . .
    1.4360  21E1(2)
                   . . .
    1.4370  22E1(2)
                   . . .
    1.4380  21E1(2)
                   . . .
    1.4390  21E1(2)
                   . . .
    1.4400  21E1(2)
                   . . .
    1.4410  22E1(2)
                   . . .
    1.4420  23E1(2)
                   . . .
    1.4430  20E1(2)
                   . . .
    1.4440  21E1(2)
                   . . .
    1.4450  22E1(2)
                   . . .
    1.4460  19E1(2)
                   . . .
    1.4470  19E1(2)
                   . . .
    1.4480  21E1(2)
                   . . .
    1.4490  22E1(2)
                   . . .
    1.4500  24E1(2)
                   . . .
    1.4510  22E1(2)
                   . . .
    1.4520  22E1(2)
                   . . .
    1.4530  21E1(2)
                   . . .
    1.4540  21E1(2)
                   . . .
    1.4550  21E1(2)
                   . . .
    1.4560  26E1(2)
                   . . .
    1.4570  22E1(2)
                   . . .
    1.4580  20E1(2)
                   . . .
    1.4590  21E1(2)
                   . . .
    1.4600  23E1(2)
                   . . .
    1.4610  20E1(2)
                   . . .
    1.4620  20E1(2)
                   . . .
    1.4630  20E1(2)
                   . . .
    1.4640  21E1(2)
                   . . .
    1.4650  23E1(2)
                   . . .
    1.4660  21E1(2)
                   . . .
    1.4670  22E1(2)
                   . . .
    1.4680  21E1(2)
                   . . .
    1.4690  23E1(2)
                   . . .
    1.4700  24E1(2)
                   . . .
    1.4710  21E1(2)
                   . . .
    1.4720  24E1(2)
                   . . .
    1.4730  22E1(2)
                   . . .
    1.4740  23E1(2)
                   . . .
    1.4750  23E1(2)
                   . . .
    1.4760  23E1(2)
                   . . .
    1.4770  21E1(2)
                   . . .
    1.4780  22E1(2)
                   . . .
    1.4790  22E1(2)
                   . . .
    1.4800  26E1(2)
                   . . .
    1.4810  24E1(2)
                   . . .
    1.4820  25E1(2)
                   . . .
    1.4830  21E1(2)
                   . . .
    1.4840  23E1(2)
                   . . .
    1.4850  22E1(2)
                   . . .
    1.4860  22E1(2)
                   . . .
    1.4870  22E1(2)
                   . . .
    1.4880  21E1(2)
                   . . .
    1.4890  21E1(2)
                   . . .
    1.4900  20E1(2)
                   . . .
    1.4910  21E1(2)
                   . . .
    1.4920  23E1(2)
                   . . .
    1.4930  23E1(2)
                   . . .
    1.4940  25E1(2)
                   . . .
    1.4950  23E1(2)
                   . . .
    1.4960  26E1(2)
                   . . .
    1.4970  25E1(2)
                   . . .
    1.4980  21E1(2)
                   . . .
    1.4990 167(19) . . .
    1.5000  19E1(2)
                   . . .
    1.5010  20E1(2)
                   . . .
    1.5020  22E1(2)
                   . . .
    1.5030  22E1(2)
                   . . .
    1.5040  23E1(2)
                   . . .
    1.5050  21E1(2)
                   . . .
    1.5060  26E1(2)
                   . . .
    1.5070  23E1(2)
                   . . .
    1.5080  22E1(2)
                   . . .
    1.5090  19E1(2)
                   . . .
    1.5100  23E1(2)
                   . . .
    1.5110  22E1(2)
                   . . .
    1.5120  18E1(2)
                   . . .
    1.5130  20E1(2)
                   . . .
    1.5140  24E1(2)
                   . . .
    1.5150  22E1(2)
                   . . .
    1.5160  20E1(2)
                   . . .
    1.5170  21E1(2)
                   . . .
    1.5180  20E1(2)
                   . . .
    1.5190  22E1(2)
                   . . .
    1.5200  24E1(2)
                   . . .
    1.5210  21E1(2)
                   . . .
    1.5220  23E1(2)
                   . . .
    1.5230  23E1(2)
                   . . .
    1.5240  24E1(2)
                   . . .
    1.5250  25E1(2)
                   . . .
    1.5260  23E1(2)
                   . . .
    1.5270  20E1(2)
                   . . .
    1.5280  24E1(2)
                   . . .
    1.5290  21E1(2)
                   . . .
    1.5300  21E1(2)
                   . . .
    1.5310  22E1(2)
                   . . .
    1.5320  23E1(2)
                   . . .
    1.5330  18E1(2)
                   . . .
    1.5340  21E1(2)
                   . . .
    1.5350  22E1(2)
                   . . .
    1.5360  20E1(2)
                   . . .
    1.5370  21E1(2)
                   . . .
    1.5380  23E1(2)
                   . . .
    1.5390  25E1(2)
                   . . .
    1.5400  24E1(2)
                   . . .
    1.5410  21E1(2)
                   . . .
    1.5420  19E1(2)
                   . . .
    1.5430  21E1(2)
                   . . .
    1.5440  20E1(2)
                   . . .
    1.5450  20E1(2)
                   . . .
    1.5460  20E1(2)
                   . . .
    1.5470  22E1(2)
                   . . .
    1.5480  22E1(2)
                   . . .
    1.5490  23E1(2)
                   . . .
    1.5500  24E1(2)
                   . . .
    1.5510  25E1(2)
                   . . .
    1.5520  22E1(2)
                   . . .
    1.5530  22E1(2)
                   . . .
    1.5540  23E1(2)
                   . . .
    1.5550  23E1(2)
                   . . .
    1.5560  23E1(2)
                   . . .
    1.5570  20E1(2)
                   . . .
    1.5580  22E1(2)
                   . . .
    1.5590  23E1(2)
                   . . .
    1.5600  22E1(2)
                   . . .
    1.5610  21E1(2)
                   . . .
    1.5620  20E1(2)
                   . . .
    1.5630  20E1(2)
                   . . .
    1.5640  23E1(2)
                   . . .
    1.5650  21E1(2)
                   . . .
    1.5660  20E1(2)
                   . . .
    1.5670  22E1(2)
                   . . .
    1.5680  22E1(2)
                   . . .
    1.5690  22E1(2)
                   . . .
    1.5700  22E1(2)
                   . . .
    1.5710  23E1(2)
                   . . .
    1.5720  24E1(2)
                   . . .
    1.5730  23E1(2)
                   . . .
    1.5740  22E1(2)
                   . . .
    1.5750  22E1(2)
                   . . .
    1.5760  20E1(2)
                   . . .
    1.5770  20E1(2)
                   . . .
    1.5780  20E1(2)
                   . . .
    1.5790  22E1(2)
                   . . .
    1.5800  21E1(2)
                   . . .
    1.5810  20E1(2)
                   . . .
    1.5820  22E1(2)
                   . . .
    1.5830  21E1(2)
                   . . .
    1.5840  21E1(2)
                   . . .
    1.5850 167(19) . . .
    1.5860  21E1(2)
                   . . .
    1.5870  21E1(2)
                   . . .
    1.5880  23E1(2)
                   . . .
    1.5890  20E1(2)
                   . . .
    1.5900  22E1(2)
                   . . .
    1.5910  19E1(2)
                   . . .
    1.5920  22E1(2)
                   . . .
    1.5930  21E1(2)
                   . . .
    1.5940  20E1(2)
                   . . .
    1.5950  20E1(2)
                   . . .
    1.5960 170(19) . . .
    1.5970  20E1(2)
                   . . .
    1.5980  20E1(2)
                   . . .
    1.5990  19E1(2)
                   . . .
    1.6000  21E1(2)
                   . . .
    1.6010  20E1(2)
                   . . .
    1.6020 159(18) . . .
    1.6030  18E1(2)
                   . . .
    1.6040  19E1(2)
                   . . .
    1.6050  20E1(2)
                   . . .
    1.6060 165(19) . . .
    1.6070 168(19) . . .
    1.6080  19E1(2)
                   . . .
    1.6090  20E1(2)
                   . . .
    1.6100  26E1(2)
                   . . .
    1.6110  21E1(2)
                   . . .
    1.6120 175(19) . . .
    1.6130  22E1(2)
                   . . .
    1.6140  21E1(2)
                   . . .
    1.6150  19E1(2)
                   . . .
    1.6160  19E1(2)
                   . . .
    1.6170  24E1(2)
                   . . .
    1.6180  21E1(2)
                   . . .
    1.6190  22E1(2)
                   . . .
    1.6200  22E1(2)
                   . . .
    1.6210  22E1(2)
                   . . .
    1.6220  22E1(2)
                   . . .
    1.6230 174(19) . . .
    1.6240  19E1(2)
                   . . .
    1.6250 177(19) . . .
    1.6260 175(19) . . .
    1.6270  21E1(2)
                   . . .
    1.6280  21E1(2)
                   . . .
    1.6290  21E1(2)
                   . . .
    1.6300  20E1(2)
                   . . .
    1.6310 160(18) . . .
    1.6320  20E1(2)
                   . . .
    1.6330  18E1(2)
                   . . .
    1.6340  20E1(2)
                   . . .
    1.6350 170(19) . . .
    1.6360  18E1(2)
                   . . .
    1.6370  19E1(2)
                   . . .
    1.6380  18E1(2)
                   . . .
    1.6390  21E1(2)
                   . . .
    1.6400  21E1(2)
                   . . .
    1.6410  19E1(2)
                   . . .
    1.6420  20E1(2)
                   . . .
    1.6430  19E1(2)
                   . . .
    1.6440  18E1(2)
                   . . .
    1.6450  20E1(2)
                   . . .
    1.6460  18E1(2)
                   . . .
    1.6470  19E1(2)
                   . . .
    1.6480  19E1(2)
                   . . .
    1.6490  19E1(2)
                   . . .
    1.6500  21E1(2)
                   . . .
    1.6510 163(18) . . .
    1.6520  22E1(2)
                   . . .
    1.6530  20E1(2)
                   . . .
    1.6540  21E1(2)
                   . . .
    1.6550  22E1(2)
                   . . .
    1.6560  19E1(2)
                   . . .
    1.6570  19E1(2)
                   . . .
    1.6580  18E1(2)
                   . . .
    1.6590  18E1(2)
                   . . .
    1.6600  19E1(2)
                   . . .
    1.6610  20E1(2)
                   . . .
    1.6620  22E1(2)
                   . . .
    1.6630  20E1(2)
                   . . .
    1.6640 163(19) . . .
    1.6650  19E1(2)
                   . . .
    1.6660  19E1(2)
                   . . .
    1.6670  19E1(2)
                   . . .
    1.6680  20E1(2)
                   . . .
    1.6690  19E1(2)
                   . . .
    1.6700 163(19) . . .
    1.6710 156(18) . . .
    1.6720 165(19) . . .
    1.6730  18E1(2)
                   . . .
    1.6740 168(19) . . .
    1.6750  18E1(2)
                   . . .
    1.6760 173(19) . . .
    1.6770  19E1(2)
                   . . .
    1.6780 169(19) . . .
    1.6790 160(18) . . .
    1.6800 174(19) . . .
    1.6810 161(19) . . .
    1.6820  18E1(2)
                   . . .
    1.6830  19E1(2)
                   . . .
    1.6840  19E1(2)
                   . . .
    1.6850  19E1(2)
                   . . .
    1.6860  22E1(2)
                   . . .
    1.6870  20E1(2)
                   . . .
    1.6880 174(19) . . .
    1.6890  18E1(2)
                   . . .
    1.6900  20E1(2)
                   . . .
    1.6910  19E1(2)
                   . . .
    1.6920 173(19) . . .
    1.6930  19E1(2)
                   . . .
    1.6940 153(18) . . .
    1.6950 162(19) . . .
    1.6960 161(19) . . .
    1.6970 175(19) . . .
    1.6980  21E1(2)
                   . . .
    1.6990  19E1(2)
                   . . .
    1.7000 157(18) . . .
    1.7010 160(18) . . .
    1.7020  19E1(2)
                   . . .
    1.7030  19E1(2)
                   . . .
    1.7040  18E1(2)
                   . . .
    1.7050  20E1(2)
                   . . .
    1.7060  18E1(2)
                   . . .
    1.7070  18E1(2)
                   . . .
    1.7080 168(19) . . .
    1.7090  19E1(2)
                   . . .
    1.7100  18E1(2)
                   . . .
    1.7110  20E1(2)
                   . . .
    1.7120 170(19) . . .
    1.7130  18E1(2)
                   . . .
    1.7140 172(19) . . .
    1.7150 172(19) . . .
    1.7160 168(19) . . .
    1.7170 169(19) . . .
    1.7180  20E1(2)
                   . . .
    1.7190  21E1(2)
                   . . .
    1.7200  19E1(2)
                   . . .
    1.7210  18E1(2)
                   . . .
    1.7220 171(19) . . .
    1.7230 155(18) . . .
    1.7240 173(19) . . .
    1.7250 175(19) . . .
    1.7260  19E1(2)
                   . . .
    1.7270  19E1(2)
                   . . .
    1.7280  20E1(2)
                   . . .
    1.7290 150(18) . . .
    1.7300 169(19) . . .
    1.7310  19E1(2)
                   . . .
    1.7320  18E1(2)
                   . . .
    1.7330  19E1(2)
                   . . .
    1.7340  19E1(2)
                   . . .
    1.7350  19E1(2)
                   . . .
    1.7360 172(19) . . .
    1.7370 139(17) . . .
    1.7380 155(18) . . .
    1.7390 155(18) . . .
    1.7400 150(18) . . .
    1.7410 154(18) . . .
    1.7420 150(18) . . .
    1.7430 130(17) . . .
    1.7440 165(19) . . .
    1.7450  19E1(2)
                   . . .
    1.7460 167(19) . . .
    1.7470  18E1(2)
                   . . .
    1.7480 156(18) . . .
    1.7490  20E1(2)
                   . . .
    1.7500  21E1(2)
                   . . .
    1.7510 160(18) . . .
    1.7520 139(17) . . .
    1.7530 160(19) . . .
    1.7540 173(19) . . .
    1.7550 170(19) . . .
    1.7560 149(18) . . .
    1.7570 149(18) . . .
    1.7580  18E1(2)
                   . . .
    1.7590 152(18) . . .
    1.7600 158(18) . . .
    1.7610 165(19) . . .
    1.7620 175(19) . . .
    1.7630 163(19) . . .
    1.7640 170(19) . . .
    1.7650 166(19) . . .
    1.7660 168(19) . . .
    1.7670 172(19) . . .
    1.7680  21E1(2)
                   . . .
    1.7690 156(18) . . .
    1.7700 150(18) . . .
    1.7710 151(18) . . .
    1.7720 172(19) . . .
    1.7730  19E1(2)
                   . . .
    1.7740  21E1(2)
                   . . .
    1.7750 165(19) . . .
    1.7760 165(19) . . .
    1.7770 147(18) . . .
    1.7780 139(17) . . .
    1.7790 167(19) . . .
    1.7800 165(19) . . .
    1.7810 134(17) . . .
    1.7820 123(16) . . .
    1.7830 173(19) . . .
    1.7840 144(18) . . .
    1.7850 142(17) . . .
    1.7860 171(19) . . .
    1.7870 171(19) . . .
    1.7880 140(17) . . .
    1.7890 164(19) . . .
    1.7900  19E1(2)
                   . . .
    1.7910 167(19) . . .
    1.7920 157(18) . . .
    1.7930 172(19) . . .
    1.7940  18E1(2)
                   . . .
    1.7950 147(18) . . .
    1.7960 174(19) . . .
    1.7970 167(19) . . .
    1.7980 175(19) . . .
    1.7990 161(18) . . .
    1.8000 152(18) . . .
    1.8010  19E1(2)
                   . . .
    1.8020 145(18) . . .
    1.8030 155(18) . . .
    1.8040 160(18) . . .
    1.8050 174(19) . . .
    1.8060 174(19) . . .
    1.8070 122(16) . . .
    1.8080 147(18) . . .
    1.8090 158(18) . . .
    1.8100 149(18) . . .
    1.8110 154(18) . . .
    1.8120 156(18) . . .
    1.8130 169(19) . . .
    1.8140 145(18) . . .
    1.8150 149(18) . . .
    1.8160 126(16) . . .
    1.8170 171(19) . . .
    1.8180 173(19) . . .
    1.8190 163(19) . . .
    1.8200 160(18) . . .
    1.8210 177(19) . . .
    1.8220 159(18) . . .
    1.8230 167(19) . . .
    1.8240 155(18) . . .
    1.8250 150(18) . . .
    1.8260 143(18) . . .
    1.8270 159(18) . . .
    1.8280 150(18) . . .
    1.8290 162(19) . . .
    1.8300 152(18) . . .
    1.8310 158(18) . . .
    1.8320 156(18) . . .
    1.8330 165(19) . . .
    1.8340 165(19) . . .
    1.8350  18E1(2)
                   . . .
    1.8360 166(19) . . .
    1.8370 160(18) . . .
    1.8380 160(18) . . .
    1.8390 137(17) . . .
    1.8400 152(18) . . .
    1.8410 144(18) . . .
    1.8420  18E1(2)
                   . . .
    1.8430 153(18) . . .
    1.8440 163(19) . . .
    1.8450 164(19) . . .
    1.8460 158(18) . . .
    1.8470 150(18) . . .
    1.8480 146(18) . . .
    1.8490 156(18) . . .
    1.8500 150(18) . . .
    1.8510 161(19) . . .
    1.8520 153(18) . . .
    1.8530 144(18) . . .
    1.8540 156(18) . . .
    1.8550 151(18) . . .
    1.8560 171(19) . . .
    1.8570 161(19) . . .
    1.8580 162(19) . . .
    1.8590 164(19) . . .
    1.8600 158(18) . . .
    1.8610 149(18) . . .
    1.8620 177(19) . . .
    1.8630  18E1(2)
                   . . .
    1.8640  18E1(2)
                   . . .
    1.8650 119(16) . . .
    1.8660 131(17) . . .
    1.8670 138(17) . . .
    1.8680 176(19) . . .
    1.8690 164(19) . . .
    1.8700  18E1(2)
                   . . .
    1.8710 164(19) . . .
    1.8720 151(18) . . .
    1.8730 165(19) . . .
    1.8740 168(19) . . .
    1.8750 178(19) . . .
    1.8760  19E1(2)
                   . . .
    1.8770  18E1(2)
                   . . .
    1.8780 158(18) . . .
    1.8790 160(18) . . .
    1.8800 142(17) . . .
    1.8810 165(19) . . .
    1.8820 161(19) . . .
    1.8830 149(18) . . .
    1.8840 141(17) . . .
    1.8850 151(18) . . .
    1.8860 138(17) . . .
    1.8870 130(17) . . .
    1.8880 149(18) . . .
    1.8890 140(17) . . .
    1.8900 150(18) . . .
    1.8910 152(18) . . .
    1.8920 150(18) . . .
    1.8930 132(17) . . .
    1.8940 120(16) . . .
    1.8950 147(18) . . .
    1.8960 142(17) . . .
    1.8970 154(18) . . .
    1.8980 145(18) . . .
    1.8990 167(19) . . .
    1.9000 151(18) . . .
    1.9010 123(16) . . .
    1.9020 155(18) . . .
    1.9030 138(17) . . .
    1.9040 124(16) . . .
    1.9050 156(18) . . .
    1.9060  18E1(2)
                   . . .
    1.9070 174(19) . . .
    1.9080 138(17) . . .
    1.9090 134(17) . . .
    1.9100 158(18) . . .
    1.9110 144(18) . . .
    1.9120 145(18) . . .
    1.9130 154(18) . . .
    1.9140 125(16) . . .
    1.9150 126(16) . . .
    1.9160 137(17) . . .
    1.9170 150(18) . . .
    1.9180 159(18) . . .
    1.9190 164(19) . . .
    1.9200 140(17) . . .
    1.9210 137(17) . . .
    1.9220 142(17) . . .
    1.9230 149(18) . . .
    1.9240 156(18) . . .
    1.9250 173(19) . . .
    1.9260 140(17) . . .
    1.9270 168(19) . . .
    1.9280  18E1(2)
                   . . .
    1.9290 171(19) . . .
    1.9300 130(17) . . .
    1.9310 138(17) . . .
    1.9320 142(17) . . .
    1.9330 143(17) . . .
    1.9340 148(18) . . .
    1.9350 158(18) . . .
    1.9360 149(18) . . .
    1.9370 122(16) . . .
    1.9380 119(16) . . .
    1.9390 138(17) . . .
    1.9400 161(19) . . .
    1.9410 141(17) . . .
    1.9420 154(18) . . .
    1.9430 156(18) . . .
    1.9440 166(19) . . .
    1.9450 148(18) . . .
    1.9460 128(17) . . .
    1.9470 149(18) . . .
    1.9480 154(18) . . .
    1.9490 147(18) . . .
    1.9500 127(16) . . .
    1.9510 121(16) . . .
    1.9520 142(17) . . .
    1.9530 165(19) . . .
    1.9540 121(16) . . .
    1.9550 152(18) . . .
    1.9560 159(18) . . .
    1.9570 148(18) . . .
    1.9580 156(18) . . .
    1.9590 155(18) . . .
    1.9600 174(19) . . .
    1.9610 155(18) . . .
    1.9620 126(16) . . .
    1.9630 149(18) . . .
    1.9640 123(16) . . .
    1.9650 148(18) . . .
    1.9660 143(17) . . .
    1.9670 154(18) . . .
    1.9680 172(19) . . .
    1.9690 137(17) . . .
    1.9700 127(16) . . .
    1.9710 122(16) . . .
    1.9720 150(18) . . .
    1.9730 160(18) . . .
    1.9740 133(17) . . .
    1.9750 141(17) . . .
    1.9760 149(18) . . .
    1.9770 126(16) . . .
    1.9780 141(17) . . .
    1.9790 149(18) . . .
    1.9800 141(17) . . .
    1.9810 123(16) . . .
    1.9820 136(17) . . .
    1.9830 154(18) . . .
    1.9840 127(16) . . .
    1.9850 134(17) . . .
    1.9860 143(18) . . .
    1.9870 156(18) . . .
    1.9880 136(17) . . .
    1.9890 117(16) . . .
    1.9900 132(17) . . .
    1.9910 137(17) . . .
    1.9920 144(17) . . .
    1.9930 140(17) . . .
    1.9940 123(16) . . .
    1.9950 143(17) . . .
    1.9960 150(18) . . .
    1.9970 139(17) . . .
    1.9980 126(16) . . .
    1.9990 153(18) . . .
    2.0000 151(16) . . .
    2.0010 145(16) 0.00398 93.5 149.8
    2.0020 115(14) 0.00506 93.5 149.8
    2.0030 158(16) 0.00367 93.5 149.7
    2.0040 151(16) 0.00384 93.5 149.6
    2.0050 156(16) 0.00372 93.5 149.6
    2.0060 149(16) 0.00389 93.5 149.5
    2.0070 152(16) 0.00381 93.5 149.5
    2.0080 164(17) 0.00355 93.5 149.4
    2.0090 176(17) 0.003311 93.5 149.3
    2.0100 140(16) 0.00415 93.5 149.3
    2.0110 134(15) 0.00432 93.5 149.2
    2.0120 159(17) 0.00363 93.5 149.2
    2.0130 169(17) 0.003404 93.5 149.1
    2.0140 164(17) 0.00353 93.5 149.1
    2.0150 141(16) 0.00412 93.5 149.0
    2.0160 155(16) 0.00372 93.5 148.9
    2.0170 144(16) 0.00399 93.5 148.9
    2.0180 159(17) 0.00365 93.5 148.8
    2.0190 166(17) 0.003501 93.5 148.8
    2.0200 156(16) 0.00373 93.5 148.7
    2.0210 137(15) 0.00428 93.5 148.7
    2.0220 117(14) 0.00497 93.5 148.6
    2.0230 132(15) 0.00441 93.5 148.6
    2.0240 150(16) 0.00383 93.5 148.5
    2.0250 139(15) 0.00420 93.5 148.5
    2.0260 144(16) 0.00403 93.5 148.4
    2.0270 142(16) 0.00407 93.5 148.4
    2.0280 134(15) 0.00432 93.5 148.3
    2.0290 143(16) 0.00406 93.5 148.3
    2.0300 116(14) 0.00504 93.5 148.3
    2.0310 133(15) 0.00443 93.5 148.2
    2.0320 169(17) 0.003438 93.5 148.2
    2.0330 139(15) 0.00419 93.5 148.1
    2.0340 164(17) 0.00353 93.5 148.1
    2.0350 174(17) 0.003323 93.6 148.0
    2.0360 146(16) 0.00402 93.6 148.0
    2.0370 139(15) 0.00424 93.6 148.0
    2.0380 138(15) 0.00423 93.6 147.9
    2.0390 131(15) 0.00441 93.6 147.9
    2.0400 168(17) 0.003433 93.6 147.9
    2.0410 167(17) 0.003456 93.6 147.8
    2.0420 133(15) 0.00440 93.6 147.8
    2.0430 131(15) 0.00442 93.6 147.8
    2.0440 131(15) 0.00443 93.6 147.7
    2.0450 137(15) 0.00421 93.6 147.7
    2.0460 131(15) 0.00444 93.6 147.7
    2.0470 160(17) 0.00362 93.6 147.6
    2.0480 139(16) 0.00414 93.6 147.6
    2.0490 152(16) 0.00381 93.6 147.6
    2.0500 139(15) 0.00417 93.6 147.6
    2.0510 136(15) 0.00425 93.6 147.5
    2.0520 163(17) 0.00355 93.6 147.5
    2.0530 157(17) 0.00365 93.6 147.5
    2.0540 140(16) 0.00413 93.6 147.5
    2.0550 133(15) 0.00437 93.6 147.4
    2.0560 144(16) 0.00402 93.6 147.4
    2.0570 133(15) 0.00435 93.6 147.4
    2.0580 162(17) 0.00355 93.6 147.4
    2.0590 144(16) 0.00403 93.6 147.4
    2.0600 123(15) 0.00475 93.6 147.4
    2.0610 146(16) 0.00400 93.6 147.4
    2.0620 160(17) 0.00364 93.6 147.4
    2.0630 128(15) 0.00454 93.6 147.4
    2.0640 134(15) 0.00437 93.6 147.3
    2.0650 158(17) 0.00366 93.6 147.3
    2.0660 166(17) 0.003478 93.6 147.3
    2.0670 152(16) 0.00380 93.6 147.3
    2.0680 152(16) 0.00378 93.6 147.3
    2.0690 151(16) 0.00389 93.6 147.3
    2.0700 151(16) 0.00384 93.6 147.4
    2.0710 153(16) 0.00380 93.6 147.4
    2.0720 152(16) 0.00381 93.6 147.4
    2.0730 134(15) 0.00429 93.6 147.4
    2.0740 145(16) 0.00400 93.7 147.4
    2.0750 133(15) 0.00436 93.7 147.4
    2.0760 129(15) 0.00449 93.7 147.4
    2.0770 158(17) 0.00366 93.7 147.5
    2.0780 144(16) 0.00406 93.7 147.5
    2.0790 122(15) 0.00473 93.7 147.5
    2.0800 163(17) 0.00358 93.7 147.5
    2.0810 181(18) 0.003191 93.7 147.6
    2.0820 154(16) 0.00376 93.7 147.6
    2.0830 149(16) 0.00390 93.7 147.7
    2.0840 151(16) 0.00384 93.7 147.7
    2.0850 139(15) 0.00417 93.7 147.7
    2.0860 167(17) 0.003481 93.7 147.8
    2.0870 150(16) 0.00387 93.7 147.8
    2.0880 134(15) 0.00433 93.7 147.9
    2.0890 148(16) 0.00392 93.7 147.9
    2.0900 158(17) 0.00365 93.7 148.0
    2.0910 153(16) 0.00382 93.7 148.1
    2.0920 125(15) 0.00460 93.7 148.1
    2.0930 138(15) 0.00421 93.7 148.2
    2.0940 164(17) 0.00356 93.7 148.3
    2.0950 139(15) 0.00418 93.7 148.4
    2.0960 185(18) 0.003147 93.7 148.5
    2.0970 164(17) 0.00356 93.7 148.6
    2.0980 146(16) 0.00395 93.7 148.7
    2.0990 145(16) 0.00403 93.7 148.8
    2.1000 149(16) 0.00391 93.7 148.9
    2.1010 181(18) 0.003228 93.7 149.0
    2.1020 150(16) 0.00391 93.7 149.1
    2.1030 161(17) 0.00361 93.7 149.2
    2.1040 174(17) 0.003319 93.7 149.3
    2.1050 146(16) 0.00397 93.7 149.5
    2.1060 145(16) 0.00397 93.7 149.6
    2.1070 134(15) 0.00433 93.7 149.8
    2.1080 152(16) 0.00380 93.7 149.9
    2.1090 138(15) 0.00419 93.7 150.1
    2.1100 161(17) 0.00362 93.7 150.3
    2.1110 151(16) 0.00385 93.7 150.4
    2.1120 130(15) 0.00444 93.7 150.6
    2.1130 137(15) 0.00420 93.8 150.8
    2.1140 139(16) 0.00414 93.8 151.0
    2.1150 151(16) 0.00382 93.8 151.2
    2.1160 149(16) 0.00390 93.8 151.4
    2.1170 153(16) 0.00377 93.8 151.7
    2.1180 132(15) 0.00440 93.8 151.9
    2.1190 128(15) 0.00450 93.8 152.2
    2.1200 118(14) 0.00501 93.8 152.4
    2.1210 140(15) 0.00422 93.8 152.7
    2.1220 155(16) 0.00378 93.8 153.0
    2.1230 167(17) 0.003497 93.8 153.3
    2.1240 153(16) 0.00380 93.8 153.6
    2.1250 146(16) 0.00396 93.8 154.0
    2.1260 151(16) 0.00382 93.8 154.3
    2.1270 169(17) 0.003437 93.8 154.7
    2.1280 168(17) 0.003445 93.8 155.0
    2.1290 158(16) 0.00369 93.8 155.4
    2.1300 170(17) 0.003421 93.8 155.9
    2.1310 164(17) 0.00355 93.8 156.3
    2.1320 139(15) 0.00422 93.8 156.7
    2.1330 158(17) 0.00366 93.8 157.2
    2.1340 162(17) 0.00360 93.8 157.7
    2.1350 164(17) 0.00354 93.8 158.2
    2.1360 173(17) 0.003377 93.8 158.8
    2.1370 165(17) 0.003506 93.8 159.4
    2.1380 167(17) 0.003464 93.8 160.0
    2.1390 172(17) 0.003367 93.8 160.6
    2.1400 161(17) 0.00361 93.8 161.2
    2.1410 146(16) 0.00400 93.8 161.9
    2.1420 189(18) 0.003080 93.8 162.7
    2.1430 192(18) 0.003020 93.8 163.4
    2.1440 179(18) 0.003243 93.8 164.2
    2.1450 155(16) 0.00377 93.8 165.1
    2.1460 196(18) 0.002961 93.8 166.0
    2.1470 205(19) 0.002827 93.8 166.9
    2.1480 194(18) 0.002967 93.8 167.9
    2.1490 187(18) 0.003135 93.8 169.0
    2.1500 217(19) 0.002676 93.8 170.1
    2.1510 191(18) 0.003030 93.8 171.2
    2.1520 214(19) 0.002715 93.9 172.5
    2.1530 175(17) 0.003309 93.9 173.8
    2.1540 196(18) 0.002970 93.9 175.1
    2.1550 210(19) 0.002761 93.9 176.6
    2.1560 183(18) 0.003164 93.9 178.1
    2.1570 203(19) 0.002865 93.9 179.8
    2.1580 198(18) 0.002928 93.9 181.5
    2.1590 204(19) 0.002831 93.9 183.4
    2.1600 212(19) 0.002710 93.9 185.4
    2.1610 219(19) 0.002638 93.9 187.5
    2.1620  23E1(2)
                   0.002553 93.9 189.7
    2.1630  24E1(2)
                   0.002393 93.9 192.1
    2.1640  26E1(2)
                   0.002268 93.9 194.6
    2.1650  24E1(2)
                   0.002414 93.9 197.4
    2.1660  27E1(2)
                   0.002153 93.9 200.3
    2.1670  28E1(2)
                   0.002079 93.9 203.5
    2.1680  26E1(2)
                   0.002258 93.9 206.9
    2.1690  27E1(2)
                   0.002121 93.9 210.5
    2.1700  25E1(2)
                   0.002285 93.9 214.5
    2.1710  25E1(2)
                   0.002284 93.9 218.7
    2.1720  26E1(2)
                   0.002255 93.9 223.3
    2.1730  29E1(2)
                   0.001975 93.9 228.3
    2.1740  32E1(2)
                   0.001826 93.9 233.7
    2.1750  31E1(2)
                   0.001865 93.9 239.7
    2.1760  33E1(2)
                   0.001762 93.9 246.1
    2.1770  32E1(2)
                   0.001791 93.9 253.2
    2.1780  33E1(2)
                   0.001745 93.9 260.9
    2.1790  40E1(3)
                   0.001461 93.9 269.4
    2.1800  40E1(3)
                   0.001457 93.9 278.8
    2.1810  41E1(3)
                   0.001412 93.9 289.2
    2.1820  40E1(3)
                   0.001455 93.9 300.7
    2.1830  45E1(3)
                   0.001302 93.9 313.6
    2.1840  49E1(3)
                   0.001188 93.9 328.0
    2.1850  48E1(3)
                   0.001218 93.9 344.2
    2.1860  46E1(3)
                   0.001246 93.9 362.7
    2.1870  54E1(3)
                   0.001062 93.9 383.9
    2.1880  55E1(3)
                   0.001052 93.9 408.6
    2.1890  65E1(3)
                   0.000886 93.9 437.7
    2.1900  73E1(4)
                   0.000787 94. 473.
    2.1910  72E1(4)
                   0.000803 94. 516.
    2.1920  88E1(4)
                   0.000660 94. 570.
    2.1930  89E1(4)
                   0.000651 94. 638.
    2.1940  109E1(4)
                    0.000528 94. 725.
    2.1950  125E1(5)
                    0.000461 94. 836.
    2.1960  132E1(5)
                    0.000437 94. 978.
    2.1970  149E1(5)
                    0.000387 94. 1157.
    2.1980  161E1(5)
                    0.000358 94. 1381.
    2.1990  184E1(6)
                    0.0003134 94. 1655.
    2.2000  209E1(6)
                    0.0002764 94. 1982.
    2.2010  240E1(7)
                    0.0002400 94. 2362.
    2.2020  272E1(7)
                    0.0002124 94. 2792.
    2.2030  295E1(7)
                    0.0001956 94. 3258.
    2.2040  324E1(8)
                    0.0001784 94. 3739.
    2.2050  360E1(8)
                    0.0001604 94. 4199.
    2.2060  396E1(8)
                    0.0001458 94. 4591.
    2.2070  392E1(8)
                    0.0001475 94. 4858.
    2.2080  421E1(9)
                    0.0001373 94. 4951.
    2.2090  412E1(8)
                    0.0001406 94. 4852.
    2.2100  411E1(8)
                    0.0001410 94. 4580.
    2.2110  398E1(8)
                    0.0001457 94. 4186.
    2.2120  367E1(8)
                    0.0001577 94. 3723.
    2.2130  345E1(8)
                    0.0001673 94. 3242.
    2.2140  299E1(7)
                    0.0001941 94. 2777.
    2.2150  266E1(7)
                    0.0002187 94. 2349.
    2.2160  233E1(6)
                    0.0002489 94. 1970.
    2.2170  203E1(6)
                    0.0002868 94. 1644.
    2.2180  169E1(5)
                    0.0003427 94. 1372.
    2.2190  147E1(5)
                    0.000395 94. 1150.
    2.2200  133E1(5)
                    0.000437 94. 971.
    2.2210  114E1(4)
                    0.000509 94. 830.
    2.2220  99E1(4)
                   0.000588 94. 720.
    2.2230  96E1(4)
                   0.000601 94. 633.
    2.2240  81E1(4)
                   0.000720 94. 566.
    2.2250  76E1(4)
                   0.000764 94. 512.
    2.2260  67E1(3)
                   0.000863 94.0 469.2
    2.2270  61E1(3)
                   0.000950 94.0 434.2
    2.2280  54E1(3)
                   0.001070 94.0 405.0
    2.2290  47E1(3)
                   0.001224 94.0 380.3
    2.2300  47E1(3)
                   0.001224 94.1 359.1
    2.2310  45E1(3)
                   0.001285 94.1 340.5
    2.2320  42E1(3)
                   0.001404 94.1 324.2
    2.2330  39E1(3)
                   0.001491 94.1 309.7
    2.2340  41E1(3)
                   0.001414 94.1 296.7
    2.2350  37E1(3)
                   0.001548 94.1 285.1
    2.2360  31E1(2)
                   0.001898 94.1 274.6
    2.2370  30E1(2)
                   0.001957 94.1 265.1
    2.2380  28E1(2)
                   0.002057 94.1 256.5
    2.2390  27E1(2)
                   0.002166 94.1 248.6
    2.2400  28E1(2)
                   0.002112 94.1 241.4
    2.2410  25E1(2)
                   0.002345 94.1 234.8
    2.2420  26E1(2)
                   0.002207 94.1 228.8
    2.2430  26E1(2)
                   0.002213 94.1 223.2
    2.2440 220(19) 0.002646 94.1 218.1
    2.2450 210(19) 0.002773 94.1 213.4
    2.2460  25E1(2)
                   0.002387 94.1 209.0
    2.2470  24E1(2)
                   0.002420 94.1 204.9
    2.2480 216(19) 0.002694 94.1 201.1
    2.2490  23E1(2)
                   0.002532 94.1 197.6
    2.2500  23E1(2)
                   0.002483 94.1 194.3
    2.2510  22E1(2)
                   0.002630 94.1 191.2
    2.2520 204(19) 0.002836 94.1 188.3
    2.2530 219(19) 0.002645 94.1 185.6
    2.2540 216(19) 0.002670 94.1 183.1
    2.2550 211(19) 0.002742 94.1 180.7
    2.2560 192(18) 0.003023 94.1 178.5
    2.2570 189(18) 0.003094 94.1 176.4
    2.2580 171(17) 0.003396 94.1 174.4
    2.2590 169(17) 0.003446 94.1 172.5
    2.2600 158(17) 0.00366 94.1 170.7
    2.2610 169(17) 0.003427 94.1 169.0
    2.2620 187(18) 0.003099 94.1 167.4
    2.2630 154(16) 0.00376 94.1 165.9
    2.2640 176(17) 0.003294 94.1 164.5
    2.2650 172(17) 0.003376 94.1 163.1
    2.2660 196(18) 0.002958 94.1 161.8
    2.2670 175(17) 0.003351 94.1 160.5
    2.2680 178(18) 0.003246 94.1 159.3
    2.2690 169(17) 0.003428 94.2 158.2
    2.2700 167(17) 0.003470 94.2 157.1
    2.2710 158(16) 0.00368 94.2 156.1
    2.2720 168(17) 0.003456 94.2 155.1
    2.2730 148(16) 0.00394 94.2 154.2
    2.2740 151(16) 0.00385 94.2 153.2
    2.2750 150(16) 0.00390 94.2 152.4
    2.2760 168(17) 0.003460 94.2 151.5
    2.2770 152(16) 0.00382 94.2 150.7
    2.2780 141(16) 0.00408 94.2 150.0
    2.2790 137(15) 0.00421 94.2 149.2
    2.2800 164(17) 0.00356 94.2 148.5
    2.2810 185(18) 0.003138 94.2 147.8
    2.2820 172(17) 0.003363 94.2 147.2
    2.2830 135(15) 0.00430 94.2 146.5
    2.2840 160(17) 0.00360 94.2 145.9
    2.2850 174(17) 0.003314 94.2 145.3
    2.2860 167(17) 0.003485 94.2 144.7
    2.2870 166(17) 0.003482 94.2 144.2
    2.2880 162(17) 0.00357 94.2 143.6
    2.2890 153(16) 0.00382 94.2 143.1
    2.2900 140(16) 0.00412 94.2 142.6
    2.2910 136(15) 0.00429 94.2 142.1
    2.2920 128(15) 0.00453 94.2 141.6
    2.2930 147(16) 0.00394 94.2 141.2
    2.2940 130(15) 0.00452 94.2 140.7
    2.2950 152(16) 0.00382 94.2 140.3
    2.2960 132(15) 0.00440 94.2 139.9
    2.2970 146(16) 0.00397 94.2 139.5
    2.2980 155(16) 0.00372 94.2 139.1
    2.2990 125(15) 0.00472 94.2 138.7
    2.3000 139(15) 0.00418 94.2 138.3
    2.3010 131(15) 0.00442 94.2 138.0
    2.3020 146(16) 0.00399 94.2 137.6
    2.3030 137(15) 0.00424 94.2 137.3
    2.3040 121(14) 0.00481 94.2 136.9
    2.3050 133(15) 0.00436 94.2 136.6
    2.3060 115(14) 0.00509 94.2 136.3
    2.3070 142(16) 0.00410 94.2 136.0
    2.3080 171(17) 0.003396 94.2 135.7
    2.3090 128(15) 0.00459 94.3 135.4
    2.3100 131(15) 0.00445 94.3 135.1
    2.3110 155(16) 0.00378 94.3 134.8
    2.3120 141(16) 0.00411 94.3 134.6
    2.3130 134(15) 0.00435 94.3 134.3
    2.3140 133(15) 0.00439 94.3 134.0
    2.3150 115(14) 0.00505 94.3 133.8
    2.3160 126(15) 0.00461 94.3 133.5
    2.3170 141(16) 0.00413 94.3 133.3
    2.3180 132(15) 0.00443 94.3 133.1
    2.3190 125(15) 0.00466 94.3 132.8
    2.3200 135(15) 0.00431 94.3 132.6
    2.3210 114(14) 0.00514 94.3 132.4
    2.3220 124(15) 0.00468 94.3 132.2
    2.3230 134(15) 0.00431 94.3 131.9
    2.3240 130(15) 0.00448 94.3 131.7
    2.3250 131(15) 0.00443 94.3 131.5
    2.3260 106(13) 0.00553 94.3 131.3
    2.3270 122(14) 0.00480 94.3 131.1
    2.3280 123(15) 0.00473 94.3 130.9
    2.3290 119(14) 0.00489 94.3 130.7
    2.3300 124(15) 0.00469 94.3 130.6
    2.3310 127(15) 0.00457 94.3 130.4
    2.3320 126(15) 0.00462 94.3 130.2
    2.3330 115(14) 0.00508 94.3 130.0
    2.3340 126(15) 0.00461 94.3 129.9
    2.3350 113(14) 0.00515 94.3 129.7
    2.3360 117(14) 0.00496 94.3 129.5
    2.3370 116(14) 0.00499 94.3 129.4
    2.3380 119(14) 0.00487 94.3 129.2
    2.3390 119(14) 0.00485 94.3 129.1
    2.3400 117(14) 0.00498 94.3 128.9
    2.3410 112(14) 0.00528 94.3 128.8
    2.3420 96(13) 0.00611 94.3 128.6
    2.3430 123(14) 0.00476 94.3 128.5
    2.3440 106(14) 0.00549 94.3 128.3
    2.3450 117(14) 0.00498 94.3 128.2
    2.3460 121(14) 0.00482 94.3 128.1
    2.3470 137(15) 0.00423 94.3 127.9
    2.3480 144(16) 0.00406 94.3 127.8
    2.3490 132(15) 0.00439 94.4 127.7
    2.3500 136(15) 0.00426 94.4 127.6
    2.3510 115(14) 0.00505 94.4 127.4
    2.3520 118(14) 0.00491 94.4 127.3
    2.3530 132(15) 0.00441 94.4 127.2
    2.3540 138(15) 0.00423 94.4 127.1
    2.3550 112(14) 0.00524 94.4 127.0
    2.3560 118(14) 0.00495 94.4 126.9
    2.3570 111(14) 0.00525 94.4 126.8
    2.3580 120(14) 0.00492 94.4 126.7
    2.3590 125(15) 0.00465 94.4 126.6
    2.3600 114(14) 0.00506 94.4 126.5
    2.3610 124(15) 0.00471 94.4 126.4
    2.3620 119(14) 0.00490 94.4 126.3
    2.3630 140(15) 0.00420 94.4 126.2
    2.3640 126(15) 0.00464 94.4 126.1
    2.3650 118(14) 0.00493 94.4 126.0
    2.3660 110(14) 0.00541 94.4 125.9
    2.3670 122(14) 0.00480 94.4 125.9
    2.3680 133(15) 0.00439 94.4 125.8
    2.3690 101(13) 0.00573 94.4 125.7
    2.3700 143(16) 0.00409 94.4 125.6
    2.3710 132(15) 0.00443 94.4 125.6
    2.3720 118(14) 0.00493 94.4 125.5
    2.3730 135(15) 0.00430 94.4 125.5
    2.3740 103(13) 0.00569 94.4 125.4
    2.3750 112(14) 0.00525 94.4 125.4
    2.3760 133(15) 0.00439 94.4 125.3
    2.3770 116(14) 0.00499 94.4 125.3
    2.3780 105(13) 0.00557 94.4 125.2
    2.3790 123(15) 0.00473 94.4 125.2
    2.3800 127(15) 0.00455 94.4 125.1
    2.3810 119(14) 0.00486 94.4 125.1
    2.3820 120(14) 0.00481 94.4 125.1
    2.3830 126(15) 0.00459 94.4 125.1
    2.3840 127(15) 0.00459 94.4 125.1
    2.3850 127(15) 0.00461 94.4 125.0
    2.3860 140(15) 0.00417 94.4 125.0
    2.3870 128(15) 0.00455 94.4 125.0
    2.3880 123(15) 0.00470 94.5 125.0
    2.3890 108(14) 0.00541 94.5 125.1
    2.3900 121(14) 0.00481 94.5 125.1
    2.3910 113(14) 0.00510 94.5 125.1
    2.3920 114(14) 0.00508 94.5 125.1
    2.3930 118(14) 0.00490 94.5 125.2
    2.3940 123(15) 0.00471 94.5 125.2
    2.3950 122(14) 0.00479 94.5 125.3
    2.3960 127(15) 0.00462 94.5 125.4
    2.3970 121(14) 0.00479 94.5 125.5
    2.3980 139(15) 0.00417 94.5 125.6
    2.3990 123(14) 0.00477 94.5 125.7
    2.4000 116(14) 0.00508 94.5 125.8
    2.4010 111(14) 0.00525 94.5 125.9
    2.4020 115(14) 0.00506 94.5 126.1
    2.4030 128(15) 0.00451 94.5 126.2
    2.4040 132(15) 0.00440 94.5 126.4
    2.4050 106(13) 0.00555 94.5 126.6
    2.4060 106(14) 0.00544 94.5 126.8
    2.4070 124(15) 0.00468 94.5 127.1
    2.4080 123(15) 0.00475 94.5 127.4
    2.4090 110(14) 0.00527 94.5 127.7
    2.4100 138(15) 0.00422 94.5 128.0
    2.4110 135(15) 0.00428 94.5 128.4
    2.4120 138(15) 0.00418 94.5 128.8
    2.4130 144(16) 0.00406 94.5 129.3
    2.4140 141(16) 0.00413 94.5 129.8
    2.4150 138(15) 0.00419 94.5 130.3
    2.4160 109(14) 0.00539 94.5 131.0
    2.4170 132(15) 0.00440 94.5 131.7
    2.4180 133(15) 0.00435 94.5 132.4
    2.4190 129(15) 0.00452 94.5 133.3
    2.4200 141(16) 0.00413 94.5 134.3
    2.4210 131(15) 0.00442 94.5 135.4
    2.4220 138(15) 0.00420 94.5 136.6
    2.4230 131(15) 0.00444 94.5 138.0
    2.4240 122(14) 0.00477 94.5 139.6
    2.4250 138(15) 0.00418 94.5 141.5
    2.4260 135(15) 0.00434 94.5 143.7
    2.4270 134(15) 0.00436 94.5 146.2
    2.4280 146(16) 0.00397 94.6 149.2
    2.4290 146(16) 0.00399 94.6 152.7
    2.4300 146(16) 0.00398 94.6 156.9
    2.4310 156(16) 0.00369 94.6 161.8
    2.4320 165(17) 0.003506 94.6 167.6
    2.4330 159(17) 0.00364 94.6 174.4
    2.4340 185(18) 0.003135 94.6 182.3
    2.4350 194(18) 0.002980 94.6 191.5
    2.4360  23E1(2)
                   0.002558 94.6 202.0
    2.4370  24E1(2)
                   0.002435 94.6 213.9
    2.4380  24E1(2)
                   0.002372 94.6 227.3
    2.4390  24E1(2)
                   0.002369 94.6 241.9
    2.4400  27E1(2)
                   0.002174 94.6 257.5
    2.4410  28E1(2)
                   0.002077 94.6 273.5
    2.4420  32E1(2)
                   0.001819 94.6 288.8
    2.4430  32E1(2)
                   0.001785 94.6 302.4
    2.4440  31E1(2)
                   0.001887 94.6 312.6
    2.4450  31E1(2)
                   0.001903 94.6 318.2
    2.4460  38E1(3)
                   0.001549 94.6 318.2
    2.4470  28E1(2)
                   0.002061 94.6 312.7
    2.4480  26E1(2)
                   0.002194 94.6 302.5
    2.4490  25E1(2)
                   0.002338 94.6 288.9
    2.4500  26E1(2)
                   0.002208 94.6 273.5
    2.4510  24E1(2)
                   0.002420 94.6 257.4
    2.4520  23E1(2)
                   0.002547 94.6 241.6
    2.4530 188(18) 0.003103 94.6 226.8
    2.4540 183(18) 0.003178 94.6 213.2
    2.4550 181(18) 0.003211 94.6 201.1
    2.4560 175(17) 0.003306 94.6 190.3
    2.4570 167(17) 0.003476 94.6 181.0
    2.4580 168(17) 0.003469 94.6 172.9
    2.4590 155(16) 0.00371 94.6 165.9
    2.4600 147(16) 0.00396 94.6 159.9
    2.4610 170(17) 0.003440 94.6 153.0
    2.4620 153(16) 0.00385 94.6 148.6
    2.4630 138(15) 0.00425 94.6 145.0
    2.4640 155(16) 0.00374 94.6 141.8
    2.4650 160(17) 0.00362 94.6 139.1
    2.4660 146(16) 0.00399 94.6 136.8
    2.4670 147(16) 0.00396 94.6 134.8
    2.4680 141(16) 0.00412 94.7 133.0
    2.4690 147(16) 0.00398 94.7 131.5
    2.4700 118(14) 0.00489 94.7 130.1
    2.4710 109(14) 0.00531 94.7 128.9
    2.4720 118(14) 0.00491 94.7 127.7
    2.4730 164(17) 0.00354 94.7 126.7
    2.4740 139(15) 0.00420 94.7 125.8
    2.4750 118(14) 0.00492 94.7 125.0
    2.4760 122(14) 0.00479 94.7 124.2
    2.4770 129(15) 0.00447 94.7 123.5
    2.4780 136(15) 0.00426 94.7 122.9
    2.4790 122(15) 0.00476 94.7 122.3
    2.4800 124(15) 0.00470 94.7 121.7
    2.4810 112(14) 0.00519 94.7 121.2
    2.4820 105(13) 0.00561 94.7 120.8
    2.4830 100(13) 0.00580 94.7 120.3
    2.4840 110(14) 0.00522 94.7 119.9
    2.4850 114(14) 0.00507 94.7 119.5
    2.4860 139(16) 0.00416 94.7 119.1
    2.4870 109(14) 0.00540 94.7 118.8
    2.4880 129(15) 0.00450 94.7 118.5
    2.4890 109(14) 0.00532 94.7 118.2
    2.4900 114(14) 0.00515 94.7 117.9
    2.4910 122(14) 0.00483 94.7 117.6
    2.4920 125(15) 0.00472 94.7 117.3
    2.4930 130(15) 0.00447 94.7 117.1
    2.4940 110(14) 0.00528 94.7 116.8
    2.4950 123(15) 0.00469 94.7 116.6
    2.4960 89(12) 0.00661 94.7 116.4
    2.4970 109(14) 0.00537 94.7 116.2
    2.4980 124(15) 0.00464 94.7 116.0
    2.4990 140(16) 0.00414 94.7 115.8
    2.5000 127(15) 0.00457 94.7 115.6
    2.5010 133(15) 0.00438 94.7 115.4
    2.5020 116(14) 0.00503 94.7 115.3
    2.5030 114(14) 0.00509 94.7 115.1
    2.5040 115(14) 0.00505 94.7 114.9
    2.5050 106(13) 0.00554 94.7 114.8
    2.5060 126(15) 0.00467 94.7 114.6
    2.5070 123(15) 0.00474 94.7 114.5
    2.5080 108(14) 0.00535 94.7 114.4
    2.5090 116(14) 0.00505 94.8 114.2
    2.5100 125(15) 0.00466 94.8 114.1
    2.5110 144(16) 0.00405 94.8 114.0
    2.5120 125(15) 0.00466 94.8 113.8
    2.5130 126(15) 0.00461 94.8 113.7
    2.5140 106(14) 0.00547 94.8 113.6
    2.5150 106(14) 0.00544 94.8 113.5
    2.5160 139(15) 0.00419 94.8 113.4
    2.5170 102(13) 0.00578 94.8 113.3
    2.5180 95(13) 0.00612 94.8 113.2
    2.5190 91(13) 0.00635 94.8 113.1
    2.5200 120(14) 0.00484 94.8 113.0
    2.5210 122(14) 0.00477 94.8 112.9
    2.5220 121(14) 0.00479 94.8 112.8
    2.5230 113(14) 0.00516 94.8 112.7
    2.5240 115(14) 0.00499 94.8 112.6
    2.5250 116(14) 0.00513 94.8 112.5
    2.5260 120(14) 0.00486 94.8 112.4
    2.5270 107(14) 0.00546 94.8 112.3
    2.5280 116(14) 0.00505 94.8 112.2
    2.5290 115(14) 0.00501 94.8 112.2
    2.5300 121(14) 0.00480 94.8 112.1
    2.5310 96(13) 0.00605 94.8 112.0
    2.5320 105(13) 0.00551 94.8 111.9
    2.5330 116(14) 0.00502 94.8 111.8
    2.5340 103(13) 0.00569 94.8 111.7
    2.5350 102(13) 0.00572 94.8 111.7
    2.5360 111(14) 0.00524 94.8 111.6
    2.5370 116(14) 0.00496 94.8 111.5
    2.5380 122(15) 0.00473 94.8 111.4
    2.5390 112(14) 0.00514 94.8 111.4
    2.5400 110(14) 0.00534 94.8 111.3
    2.5410 107(13) 0.00549 94.8 111.2
    2.5420 106(14) 0.00548 94.8 111.2
    2.5430 114(14) 0.00505 94.8 111.1
    2.5440 98(13) 0.00589 94.8 111.0
    2.5450 112(14) 0.00518 94.8 111.0
    2.5460 122(15) 0.00473 94.8 110.9
    2.5470 112(14) 0.00520 94.8 110.8
    2.5480 99(13) 0.00589 94.8 110.8
    2.5490 111(14) 0.00520 94.9 110.7
    2.5500 111(14) 0.00526 94.9 110.6
    2.5510 114(14) 0.00514 94.9 110.6
    2.5520 116(14) 0.00502 94.9 110.5
    2.5530 107(14) 0.00540 94.9 110.4
    2.5540 106(13) 0.00551 94.9 110.4
    2.5550 132(15) 0.00440 94.9 110.3
    2.5560 95(13) 0.00626 94.9 110.3
    2.5570 115(14) 0.00513 94.9 110.2
    2.5580 110(14) 0.00528 94.9 110.1
    2.5590 121(14) 0.00483 94.9 110.1
    2.5600 113(14) 0.00521 94.9 110.0
    2.5610 127(15) 0.00458 94.9 110.0
    2.5620 119(14) 0.00491 94.9 109.9
    2.5630 109(14) 0.00538 94.9 109.8
    2.5640 126(15) 0.00464 94.9 109.8
    2.5650 128(15) 0.00454 94.9 109.7
    2.5660 102(13) 0.00571 94.9 109.7
    2.5670 124(15) 0.00470 94.9 109.6
    2.5680 127(15) 0.00463 94.9 109.6
    2.5690 118(14) 0.00496 94.9 109.5
    2.5700 114(14) 0.00510 94.9 109.5
    2.5710 113(14) 0.00519 94.9 109.4
    2.5720 122(14) 0.00478 94.9 109.3
    2.5730 120(14) 0.00485 94.9 109.3
    2.5740 112(14) 0.00517 94.9 109.2
    2.5750 121(14) 0.00481 94.9 109.2
    2.5760 131(15) 0.00447 94.9 109.1
    2.5770 114(14) 0.00511 94.9 109.1
    2.5780 129(15) 0.00450 94.9 109.0
    2.5790 113(14) 0.00516 94.9 109.0
    2.5800 104(13) 0.00561 94.9 108.9
    2.5810 131(15) 0.00439 94.9 108.9
    2.5820 112(14) 0.00514 94.9 108.8
    2.5830 109(14) 0.00539 94.9 108.8
    2.5840 106(13) 0.00551 94.9 108.7
    2.5850 99(13) 0.00588 94.9 108.7
    2.5860 125(15) 0.00466 94.9 108.6
    2.5870 133(15) 0.00435 94.9 108.6
    2.5880 141(16) 0.00413 94.9 108.5
    2.5890 141(16) 0.00416 95.0 108.5
    2.5900 111(14) 0.00528 95.0 108.4
    2.5910 107(14) 0.00546 95.0 108.4
    2.5920 113(14) 0.00513 95.0 108.3
    2.5930 113(14) 0.00511 95.0 108.3
    2.5940 101(13) 0.00577 95.0 108.2
    2.5950 121(14) 0.00477 95.0 108.2
    2.5960 120(14) 0.00486 95.0 108.1
    2.5970 114(14) 0.00514 95.0 108.1
    2.5980 130(15) 0.00447 95.0 108.0
    2.5990 105(13) 0.00561 95.0 108.0
    2.6000 87(12) 0.00670 95.0 108.0
    2.6010 93(13) 0.00630 95.0 107.9
    2.6020 122(14) 0.00478 95.0 107.9
    2.6030 121(14) 0.00479 95.0 107.8
    2.6040 120(14) 0.00486 95.0 107.8
    2.6050 125(15) 0.00475 95.0 107.7
    2.6060 142(15) 0.00416 95.0 107.7
    2.6070 119(14) 0.00486 95.0 107.6
    2.6080 104(13) 0.00570 95.0 107.6
    2.6090 109(14) 0.00535 95.0 107.5
    2.6100 114(14) 0.00507 95.0 107.5
    2.6110 109(14) 0.00527 95.0 107.5
    2.6120 109(14) 0.00529 95.0 107.4
    2.6130 115(14) 0.00505 95.0 107.4
    2.6140 118(14) 0.00493 95.0 107.3
    2.6150 113(14) 0.00515 95.0 107.3
    2.6160 127(15) 0.00460 95.0 107.2
    2.6170 112(14) 0.00518 95.0 107.2
    2.6180 117(14) 0.00495 95.0 107.1
    2.6190 118(14) 0.00495 95.0 107.1
    2.6200 126(15) 0.00460 95.0 107.1
    2.6210 115(14) 0.00508 95.0 107.0
    2.6220 106(13) 0.00553 95.0 107.0
    2.6230 113(14) 0.00513 95.0 106.9
    2.6240 120(14) 0.00487 95.0 106.9
    2.6250 112(14) 0.00523 95.0 106.8
    2.6260 116(14) 0.00499 95.0 106.8
    2.6270 129(15) 0.00449 95.0 106.8
    2.6280 113(14) 0.00515 95.0 106.7
    2.6290 117(14) 0.00496 95.0 106.7
    2.6300 115(14) 0.00506 95.1 106.6
    2.6310 112(14) 0.00517 95.1 106.6
    2.6320 108(14) 0.00536 95.1 107.5
    2.6330 119(14) 0.00483 95.1 107.4
    2.6340 130(15) 0.00448 95.1 107.4
    2.6350 132(15) 0.00444 95.1 107.4
    2.6360 129(15) 0.00452 95.1 107.3
    2.6370 137(15) 0.00422 95.1 107.3
    2.6380 115(14) 0.00504 95.1 107.3
    2.6390 91(13) 0.00636 95.1 107.2
    2.6400 105(13) 0.00554 95.1 107.2
    2.6410 115(14) 0.00505 95.1 107.2
    2.6420 94(13) 0.00620 95.1 107.1
    2.6430 105(13) 0.00554 95.1 107.1
    2.6440 99(13) 0.00582 95.1 107.1
    2.6450 120(14) 0.00486 95.1 107.0
    2.6460 105(13) 0.00558 95.1 107.0
    2.6470 117(14) 0.00495 95.1 107.0
    2.6480 101(13) 0.00581 95.1 106.9
    2.6490 80(12) 0.00721 95.1 106.9
    2.6500 102(13) 0.00570 95.1 106.9
    2.6510 118(14) 0.00495 95.1 106.8
    2.6520 109(14) 0.00533 95.1 106.8
    2.6530 101(13) 0.00575 95.1 106.8
    2.6540 92(13) 0.00636 95.1 106.7
    2.6550 115(14) 0.00507 95.1 106.7
    2.6560 108(14) 0.00542 95.1 106.7
    2.6570 94(13) 0.00622 95.1 106.6
    2.6580 104(13) 0.00568 95.1 106.6
    2.6590 107(14) 0.00544 95.1 106.6
    2.6600 124(14) 0.00476 95.1 106.5
    2.6610 95(13) 0.00621 95.1 106.5
    2.6620 120(14) 0.00491 95.1 106.5
    2.6630 123(15) 0.00472 95.1 106.5
    2.6640 102(13) 0.00573 95.1 106.4
    2.6650 121(14) 0.00481 95.1 106.4
    2.6660 106(13) 0.00556 95.1 106.4
    2.6670 111(14) 0.00528 95.1 106.3
    2.6680 93(13) 0.00633 95.1 106.3
    2.6690 108(14) 0.00539 95.1 106.3
    2.6700 95(13) 0.00617 95.1 106.2
    2.6710 108(14) 0.00539 95.2 106.2
    2.6720 119(14) 0.00487 95.2 106.2
    2.6730 134(15) 0.00432 95.2 106.2
    2.6740 105(13) 0.00556 95.2 106.1
    2.6750 121(14) 0.00485 95.2 106.1
    2.6760 137(15) 0.00428 95.2 106.1
    2.6770 99(13) 0.00590 95.2 106.0
    2.6780 116(14) 0.00500 95.2 106.0
    2.6790 126(15) 0.00463 95.2 106.0
    2.6800 111(14) 0.00519 95.2 106.0
    2.6810 109(14) 0.00533 95.2 105.9
    2.6820 118(14) 0.00493 95.2 105.9
    2.6830 111(14) 0.00528 95.2 105.9
    2.6840 99(13) 0.00592 95.2 105.8
    2.6850 110(14) 0.00525 95.2 105.8
    2.6860 115(14) 0.00510 95.2 105.8
    2.6870 105(13) 0.00559 95.2 105.8
    2.6880 104(13) 0.00559 95.2 105.7
    2.6890 90(12) 0.00644 95.2 105.7
    2.6900 118(14) 0.00492 95.2 105.7
    2.6910 104(13) 0.00558 95.2 105.7
    2.6920 108(14) 0.00540 95.2 105.6
    2.6930 100(13) 0.00582 95.2 105.6
    2.6940 127(15) 0.00463 95.2 105.6
    2.6950 111(14) 0.00527 95.2 105.6
    2.6960 94(13) 0.00621 95.2 105.5
    2.6970 99(13) 0.00587 95.2 105.5
    2.6980 115(14) 0.00507 95.2 105.3
    2.6990 108(14) 0.00544 95.2 105.3
    2.7000 93(13) 0.00618 95.2 105.3
    2.7010 95(13) 0.00623 95.2 105.2
    2.7020 90(12) 0.00647 95.2 105.2
    2.7030 92(13) 0.00632 95.2 105.2
    2.7040 117(14) 0.00499 95.2 105.2
    2.7050 110(14) 0.00529 95.2 105.2
    2.7060 109(14) 0.00537 95.2 105.1
    2.7070 122(14) 0.00476 95.2 105.1
    2.7080 118(14) 0.00493 95.2 105.1
    2.7090 105(13) 0.00555 95.2 105.1
    2.7100 121(14) 0.00478 95.2 105.0
    2.7110 99(13) 0.00588 95.3 105.0
    2.7120 102(13) 0.00575 95.3 105.0
    2.7130 120(14) 0.00482 95.3 105.0
    2.7140 130(15) 0.00445 95.3 105.0
    2.7150 125(15) 0.00465 95.3 104.9
    2.7160 122(15) 0.00471 95.3 104.9
    2.7170 116(14) 0.00498 95.3 104.9
    2.7180 114(14) 0.00512 95.3 104.9
    2.7190 97(13) 0.00600 95.3 104.9
    2.7200 97(13) 0.00601 95.3 104.8
    2.7210 115(14) 0.00506 95.3 104.8
    2.7220 122(15) 0.00470 95.3 104.8
    2.7230 96(13) 0.00612 95.3 104.8
    2.7240 114(14) 0.00519 95.3 104.8
    2.7250 119(14) 0.00488 95.3 104.8
    2.7260 101(13) 0.00581 95.3 104.7
    2.7270 122(14) 0.00481 95.3 104.7
    2.7280 128(15) 0.00452 95.3 104.7
    2.7290 107(14) 0.00548 95.3 104.7
    2.7300 97(13) 0.00597 95.3 104.7
    2.7310 102(13) 0.00572 95.3 104.7
    2.7320 103(13) 0.00565 95.3 104.6
    2.7330 127(15) 0.00458 95.3 104.6
    2.7340 94(13) 0.00626 95.3 104.6
    2.7350 112(14) 0.00529 95.3 104.6
    2.7360 88(12) 0.00668 95.3 104.6
    2.7370 105(13) 0.00553 95.3 104.6
    2.7380 103(13) 0.00578 95.3 104.5
    2.7390 106(13) 0.00552 95.3 104.5
    2.7400 114(14) 0.00513 95.3 104.5
    2.7410 108(14) 0.00540 95.3 104.5
    2.7420 103(13) 0.00563 95.3 104.5
    2.7430 105(13) 0.00551 95.3 104.5
    2.7440 108(14) 0.00539 95.3 104.5
    2.7450 105(13) 0.00553 95.3 104.4
    2.7460 138(15) 0.00426 95.3 104.4
    2.7470 120(14) 0.00485 95.3 104.4
    2.7480 122(15) 0.00474 95.3 104.4
    2.7490 124(15) 0.00469 95.3 104.4
    2.7500 110(14) 0.00525 95.3 104.4
    2.7510 126(15) 0.00459 95.3 104.4
    2.7520 119(14) 0.00490 95.4 104.4
    2.7530 127(15) 0.00456 95.4 104.3
    2.7540 130(15) 0.00446 95.4 104.3
    2.7550 96(13) 0.00610 95.4 104.3
    2.7560 109(14) 0.00538 95.4 104.3
    2.7570 118(14) 0.00506 95.4 104.3
    2.7580 104(13) 0.00563 95.4 104.3
    2.7590 114(14) 0.00510 95.4 104.3
    2.7600 102(13) 0.00565 95.4 104.3
    2.7610 100(13) 0.00583 95.4 104.3
    2.7620 104(13) 0.00556 95.4 104.2
    2.7630 120(14) 0.00482 95.4 104.2
    2.7640 114(14) 0.00514 95.4 104.2
    2.7650 106(13) 0.00556 95.4 104.2
    2.7660 130(15) 0.00450 95.4 104.2
    2.7670 122(14) 0.00477 95.4 104.2
    2.7680 102(13) 0.00572 95.4 104.2
    2.7690 96(13) 0.00605 95.4 104.2
    2.7700 100(13) 0.00582 95.4 104.2
    2.7710 106(14) 0.00545 95.4 104.2
    2.7720 106(13) 0.00551 95.4 104.2
    2.7730 109(14) 0.00539 95.4 104.2
    2.7740 94(13) 0.00622 95.4 104.2
    2.7750 109(14) 0.00528 95.4 104.2
    2.7760 95(13) 0.00611 95.4 104.2
    2.7770 101(13) 0.00574 95.4 104.2
    2.7780 105(13) 0.00555 95.4 104.1
    2.7790 111(14) 0.00523 95.4 104.1
    2.7800 100(13) 0.00577 95.4 104.1
    2.7810 109(14) 0.00530 95.4 104.1
    2.7820 120(14) 0.00482 95.4 104.1
    2.7830 119(14) 0.00488 95.4 104.1
    2.7840 117(14) 0.00493 95.4 104.1
    2.7850 98(13) 0.00598 95.4 104.1
    2.7860 110(14) 0.00524 95.4 104.1
    2.7870 99(13) 0.00581 95.4 104.1
    2.7880 104(13) 0.00556 95.4 104.1
    2.7890 119(14) 0.00494 95.4 104.1
    2.7900 103(13) 0.00572 95.4 104.1
    2.7910 93(13) 0.00630 95.4 104.1
    2.7920 102(13) 0.00565 95.4 104.1
    2.7930 92(13) 0.00628 95.4 104.1
    2.7940 90(12) 0.00650 95.5 104.1
    2.7950 105(13) 0.00558 95.5 104.1
    2.7960 111(14) 0.00529 95.5 104.1
    2.7970 98(13) 0.00587 95.5 104.2
    2.7980 108(14) 0.00534 95.5 104.2
    2.7990 127(15) 0.00456 95.5 104.2
    2.8000 120(14) 0.00481 95.5 104.2
    2.8010 129(15) 0.00452 95.5 104.2
    2.8020 120(14) 0.00481 95.5 104.2
    2.8030 102(13) 0.00570 95.5 104.2
    2.8040 103(13) 0.00568 95.5 104.2
    2.8050 118(14) 0.00494 95.5 104.2
    2.8060 119(14) 0.00488 95.5 104.2
    2.8070 123(15) 0.00473 95.5 104.2
    2.8080 125(15) 0.00466 95.5 104.2
    2.8090 114(14) 0.00506 95.5 104.2
    2.8100 119(14) 0.00487 95.5 104.2
    2.8110 111(14) 0.00524 95.5 104.3
    2.8120 119(14) 0.00488 95.5 104.3
    2.8130 119(14) 0.00492 95.5 104.3
    2.8140 103(13) 0.00571 95.5 104.3
    2.8150 87(12) 0.00669 95.5 104.3
    2.8160 105(13) 0.00554 95.5 104.3
    2.8170 116(14) 0.00500 95.5 104.3
    2.8180 140(16) 0.00416 95.5 104.4
    2.8190 118(14) 0.00494 95.5 104.4
    2.8200 100(13) 0.00579 95.5 104.4
    2.8210 129(15) 0.00452 95.5 104.4
    2.8220 115(14) 0.00505 95.5 104.4
    2.8230 102(13) 0.00565 95.5 104.4
    2.8240 115(14) 0.00506 95.5 104.5
    2.8250 118(14) 0.00491 95.5 104.5
    2.8260 114(14) 0.00508 95.5 104.5
    2.8270 113(14) 0.00514 95.5 104.5
    2.8280 120(14) 0.00486 95.5 104.6
    2.8290 115(14) 0.00506 95.5 104.6
    2.8300 114(14) 0.00507 95.5 104.6
    2.8310 119(14) 0.00491 95.5 104.6
    2.8320 120(14) 0.00484 95.5 104.7
    2.8330 81(12) 0.00725 95.5 104.7
    2.8340 126(15) 0.00462 95.5 104.7
    2.8350 110(14) 0.00533 95.6 104.7
    2.8360 96(13) 0.00610 95.6 104.8
    2.8370 89(12) 0.00656 95.6 104.8
    2.8380 103(13) 0.00572 95.6 104.8
    2.8390 105(13) 0.00553 95.6 104.9
    2.8400 102(13) 0.00566 95.6 104.9
    2.8410 106(14) 0.00545 95.6 104.9
    2.8420 112(14) 0.00515 95.6 105.0
    2.8430 100(13) 0.00582 95.6 105.0
    2.8440 102(13) 0.00569 95.6 105.0
    2.8450 92(13) 0.00630 95.6 105.1
    2.8460 107(14) 0.00545 95.6 105.1
    2.8470 125(15) 0.00464 95.6 105.2
    2.8480 108(14) 0.00538 95.6 105.2
    2.8490 104(13) 0.00562 95.6 105.4
    2.8500 109(14) 0.00531 95.6 105.4
    2.8510 126(15) 0.00461 95.6 105.5
    2.8520 113(14) 0.00516 95.6 105.5
    2.8530 122(14) 0.00483 95.6 105.6
    2.8540 117(14) 0.00496 95.6 105.6
    2.8550 127(15) 0.00465 95.6 105.7
    2.8560 126(15) 0.00464 95.6 105.7
    2.8570 96(13) 0.00602 95.6 105.8
    2.8580 106(14) 0.00549 95.6 105.8
    2.8590 99(13) 0.00590 95.6 105.9
    2.8600 117(14) 0.00499 95.6 106.0
    2.8610 115(14) 0.00506 95.6 106.0
    2.8620 121(14) 0.00484 95.6 106.1
    2.8630 109(14) 0.00529 95.6 106.2
    2.8640 110(14) 0.00527 95.6 106.2
    2.8650 96(13) 0.00606 95.6 106.3
    2.8660 114(14) 0.00508 95.6 106.4
    2.8670 114(14) 0.00510 95.6 106.4
    2.8680 98(13) 0.00591 95.6 106.5
    2.8690 101(13) 0.00573 95.6 106.6
    2.8700 109(14) 0.00531 95.6 106.7
    2.8710 102(13) 0.00570 95.6 106.8
    2.8720 127(15) 0.00460 95.6 106.8
    2.8730 110(14) 0.00528 95.6 106.9
    2.8740 113(14) 0.00513 95.6 107.0
    2.8750 125(15) 0.00465 95.6 107.1
    2.8760 127(15) 0.00458 95.7 107.2
    2.8770 107(14) 0.00545 95.7 107.3
    2.8780 121(14) 0.00481 95.7 107.4
    2.8790 136(15) 0.00426 95.7 107.5
    2.8800 114(14) 0.00512 95.7 107.6
    2.8810 111(14) 0.00523 95.7 107.7
    2.8820 130(15) 0.00447 95.7 107.8
    2.8830 127(15) 0.00458 95.7 107.9
    2.8840 120(14) 0.00481 95.7 108.0
    2.8850 101(13) 0.00577 95.7 108.2
    2.8860 102(13) 0.00573 95.7 108.3
    2.8870 110(14) 0.00527 95.7 108.4
    2.8880 107(14) 0.00543 95.7 108.5
    2.8890 101(13) 0.00578 95.7 108.7
    2.8900 117(14) 0.00496 95.7 108.8
    2.8910 127(15) 0.00454 95.7 109.0
    2.8920 110(14) 0.00531 95.7 109.1
    2.8930 125(15) 0.00464 95.7 109.3
    2.8940 105(13) 0.00550 95.7 109.4
    2.8950 123(15) 0.00472 95.7 109.6
    2.8960 120(14) 0.00485 95.7 109.7
    2.8970 112(14) 0.00516 95.7 109.9
    2.8980 120(14) 0.00484 95.7 110.1
    2.8990 117(14) 0.00493 95.7 110.2
    2.9000 110(14) 0.00531 95.7 110.4
    2.9010 108(14) 0.00542 95.7 110.6
    2.9020 132(15) 0.00442 95.7 110.8
    2.9030 142(16) 0.00407 95.7 111.0
    2.9040 117(14) 0.00503 95.7 111.2
    2.9050 79(12) 0.00730 95.7 111.4
    2.9060 92(13) 0.00624 95.7 111.6
    2.9070 103(13) 0.00564 95.7 111.9
    2.9080 103(13) 0.00561 95.7 112.1
    2.9090 92(13) 0.00624 95.7 112.3
    2.9100 119(14) 0.00487 95.7 112.6
    2.9110 115(14) 0.00508 95.7 112.8
    2.9120 93(13) 0.00624 95.7 113.1
    2.9130 95(13) 0.00611 95.7 113.4
    2.9140 90(12) 0.00641 95.7 113.7
    2.9150 123(15) 0.00473 95.7 114.0
    2.9160 133(15) 0.00438 95.7 114.3
    2.9170 116(14) 0.00501 95.7 114.6
    2.9180 106(14) 0.00546 95.8 114.9
    2.9190 104(13) 0.00563 95.8 115.2
    2.9200 114(14) 0.00513 95.8 115.6
    2.9210 133(15) 0.00438 95.8 115.9
    2.9220 123(15) 0.00470 95.8 116.3
    2.9230 97(13) 0.00610 95.8 116.7
    2.9240 114(14) 0.00517 95.8 117.1
    2.9250 120(14) 0.00485 95.8 117.5
    2.9260 115(14) 0.00502 95.8 117.9
    2.9270 106(13) 0.00551 95.8 118.3
    2.9280 123(15) 0.00474 95.8 118.8
    2.9290 123(15) 0.00472 95.8 119.3
    2.9300 122(15) 0.00474 95.8 119.8
    2.9310 113(14) 0.00513 95.8 120.3
    2.9320 126(15) 0.00461 95.8 120.8
    2.9330 116(14) 0.00501 95.8 121.4
    2.9340 106(14) 0.00549 95.8 121.9
    2.9350 92(13) 0.00639 95.8 122.5
    2.9360 90(12) 0.00646 95.8 123.1
    2.9370 107(14) 0.00543 95.8 123.8
    2.9380 120(14) 0.00490 95.8 124.5
    2.9390 120(14) 0.00487 95.8 125.2
    2.9400 115(14) 0.00505 95.8 125.9
    2.9410 113(14) 0.00513 95.8 126.7
    2.9420 119(14) 0.00488 95.8 127.5
    2.9430 124(15) 0.00468 95.8 128.3
    2.9440 132(15) 0.00438 95.8 129.2
    2.9450 105(13) 0.00557 95.8 130.1
    2.9460 98(13) 0.00593 95.8 131.0
    2.9470 123(15) 0.00473 95.8 132.0
    2.9480 112(14) 0.00522 95.8 133.1
    2.9490 131(15) 0.00451 95.8 134.2
    2.9500 123(14) 0.00480 95.8 135.3
    2.9510 109(14) 0.00530 95.8 136.6
    2.9520 119(14) 0.00488 95.8 137.8
    2.9530 107(14) 0.00543 95.8 139.2
    2.9540 119(14) 0.00488 95.8 140.6
    2.9550 131(15) 0.00441 95.8 142.1
    2.9560 137(15) 0.00424 95.8 143.6
    2.9570 151(16) 0.00381 95.8 145.3
    2.9580 149(16) 0.00389 95.8 147.0
    2.9590 160(17) 0.00365 95.9 148.9
    2.9600 132(15) 0.00444 95.9 150.8
    2.9610 123(15) 0.00474 95.9 152.9
    2.9620 131(15) 0.00454 95.9 155.1
    2.9630 133(15) 0.00441 95.9 157.4
    2.9640 162(17) 0.00360 95.9 159.9
    2.9650 153(16) 0.00382 95.9 162.5
    2.9660 161(17) 0.00361 95.9 165.3
    2.9670 146(16) 0.00396 95.9 168.3
    2.9680 152(16) 0.00379 95.9 171.5
    2.9690 150(16) 0.00386 95.9 174.9
    2.9700 141(16) 0.00410 95.9 178.6
    2.9710 189(18) 0.003088 95.9 182.5
    2.9720 160(16) 0.00368 95.9 186.7
    2.9730 186(18) 0.003122 95.9 191.3
    2.9740 205(19) 0.002839 95.9 196.2
    2.9750 192(18) 0.003047 95.9 201.5
    2.9760 181(18) 0.003204 95.9 207.2
    2.9770 178(18) 0.003231 95.9 213.4
    2.9780  25E1(2)
                   0.002347 95.9 220.2
    2.9790 206(19) 0.002825 95.9 227.6
    2.9800 204(19) 0.002838 95.9 235.8
    2.9810 199(19) 0.002896 95.9 244.7
    2.9820  23E1(2)
                   0.002486 95.9 254.6
    2.9830  26E1(2)
                   0.002202 95.9 265.5
    2.9840  25E1(2)
                   0.002343 95.9 277.7
    2.9850  28E1(2)
                   0.002086 95.9 291.3
    2.9860  29E1(2)
                   0.002016 95.9 306.6
    2.9870  33E1(2)
                   0.001759 95.9 323.8
    2.9880  36E1(3)
                   0.001599 95.9 343.3
    2.9890  35E1(2)
                   0.001674 95.9 365.3
    2.9900  39E1(3)
                   0.001494 95.9 390.2
    2.9910  40E1(3)
                   0.001434 95.9 418.5
    2.9920  47E1(3)
                   0.001235 95.9 450.7
    2.9930  49E1(3)
                   0.001186 95.9 487.1
    2.9940  55E1(3)
                   0.001060 95.9 528.4
    2.9950  58E1(3)
                   0.000999 95.9 575.0
    2.9960  64E1(3)
                   0.000899 95.9 627.5
    2.9970  67E1(3)
                   0.000859 95.9 686.3
    2.9980  76E1(4)
                   0.000761 96. 752.
    2.9990  85E1(4)
                   0.000679 96. 824.
    3.0000  95E1(4)
                   0.000611 96. 903.
    3.0010  96E1(4)
                   0.000602 96. 989.
    3.0020  107E1(4)
                    0.000539 96. 1080.
    3.0030  119E1(5)
                    0.000484 96. 1175.
    3.0040  129E1(5)
                    0.000449 96. 1270.
    3.0050  131E1(5)
                    0.000441 96. 1363.
    3.0060  135E1(5)
                    0.000429 96. 1447.
    3.0070  135E1(5)
                    0.000427 96. 1517.
    3.0080  149E1(5)
                    0.000388 96. 1568.
    3.0090  147E1(5)
                    0.000395 96. 1593.
    3.0100  143E1(5)
                    0.000406 96. 1591.
    3.0110  136E1(5)
                    0.000427 96. 1562.
    3.0120  132E1(5)
                    0.000440 96. 1509.
    3.0130  128E1(5)
                    0.000453 96. 1436.
    3.0140  120E1(5)
                    0.000482 96. 1350.
    3.0150  116E1(5)
                    0.000499 96. 1257.
    3.0160  108E1(4)
                    0.000537 96. 1162.
    3.0170  99E1(4)
                   0.000584 96. 1067.
    3.0180  90E1(4)
                   0.000646 96. 977.
    3.0190  87E1(4)
                   0.000666 96. 892.
    3.0200  79E1(4)
                   0.000735 96. 814.
    3.0210  72E1(4)
                   0.000801 96. 742.
    3.0220  67E1(3)
                   0.000868 96.0 678.0
    3.0230  57E1(3)
                   0.001022 96.0 620.2
    3.0240  55E1(3)
                   0.001062 96.0 568.6
    3.0250  50E1(3)
                   0.001162 96.0 522.8
    3.0260  44E1(3)
                   0.001306 96.0 482.3
    3.0270  45E1(3)
                   0.001293 96.0 446.5
    3.0280  42E1(3)
                   0.001365 96.0 415.0
    3.0290  42E1(3)
                   0.001378 96.0 387.2
    3.0300  39E1(3)
                   0.001505 96.0 362.8
    3.0310  31E1(2)
                   0.001876 96.0 341.2
    3.0320  32E1(2)
                   0.001820 96.0 322.1
    3.0330  33E1(2)
                   0.001749 96.0 305.3
    3.0340  36E1(3)
                   0.001642 96.0 290.3
    3.0350  33E1(2)
                   0.001783 96.0 276.9
    3.0360  29E1(2)
                   0.002015 96.0 265.0
    3.0370  29E1(2)
                   0.002046 96.0 254.3
    3.0380  25E1(2)
                   0.002335 96.0 244.6
    3.0390  23E1(2)
                   0.002528 96.0 235.8
    3.0400 217(19) 0.002688 96.0 227.9
    3.0410 209(19) 0.002789 96.0 220.6
    3.0420 185(18) 0.003133 96.0 214.0
    3.0430 219(19) 0.002643 96.1 207.9
    3.0440  25E1(2)
                   0.002373 96.1 202.3
    3.0450  23E1(2)
                   0.002578 96.1 197.2
    3.0460 206(19) 0.002842 96.1 192.4
    3.0470 203(19) 0.002872 96.1 188.1
    3.0480 195(18) 0.002987 96.1 184.0
    3.0490 183(18) 0.003177 96.1 180.2
    3.0500 208(19) 0.002808 96.1 176.7
    3.0510 186(18) 0.003115 96.1 173.4
    3.0520 160(17) 0.00363 96.1 170.4
    3.0530 163(17) 0.00356 96.1 167.6
    3.0540 195(18) 0.002995 96.1 164.9
    3.0550 151(16) 0.00383 96.1 162.5
    3.0560 145(16) 0.00399 96.1 160.2
    3.0570 154(16) 0.00379 96.1 158.1
    3.0580 149(16) 0.00390 96.1 156.1
    3.0590 153(16) 0.00378 96.1 154.3
    3.0600 159(17) 0.00364 96.1 152.6
    3.0610 146(16) 0.00395 96.1 151.0
    3.0620 166(17) 0.003503 96.1 149.5
    3.0630 160(17) 0.00362 96.1 148.1
    3.0640 137(15) 0.00430 96.1 146.9
    3.0650 102(13) 0.00568 96.1 145.7
    3.0660 137(15) 0.00425 96.1 144.7
    3.0670 137(15) 0.00423 96.1 143.8
    3.0680 154(16) 0.00377 96.1 142.9
    3.0690 136(15) 0.00432 96.1 142.2
    3.0700 136(15) 0.00429 96.1 141.5
    3.0710 156(16) 0.00372 96.1 141.0
    3.0720 135(15) 0.00432 96.1 140.6
    3.0730 124(15) 0.00470 96.1 140.2
    3.0740 127(15) 0.00460 96.1 140.0
    3.0750 125(15) 0.00466 96.1 140.0
    3.0760 123(15) 0.00471 96.1 140.0
    3.0770 164(17) 0.00355 96.1 140.2
    3.0780 142(16) 0.00408 96.1 140.6
    3.0790 157(16) 0.00371 96.1 141.2
    3.0800 126(15) 0.00471 96.1 142.0
    3.0810 141(16) 0.00416 96.1 143.1
    3.0820 161(17) 0.00359 96.1 144.5
    3.0830 173(17) 0.003359 96.1 146.4
    3.0840 141(15) 0.00418 96.1 148.7
    3.0850 142(16) 0.00408 96.2 151.6
    3.0860 148(16) 0.00390 96.2 155.1
    3.0870 162(17) 0.00357 96.2 159.5
    3.0880 177(17) 0.003271 96.2 164.8
    3.0890 153(16) 0.00384 96.2 171.2
    3.0900 158(16) 0.00368 96.2 178.7
    3.0910 173(17) 0.003344 96.2 187.6
    3.0920 173(17) 0.003372 96.2 197.8
    3.0930 176(17) 0.003304 96.2 209.4
    3.0940  24E1(2)
                   0.002444 96.2 222.3
    3.0950  28E1(2)
                   0.002104 96.2 236.0
    3.0960  29E1(2)
                   0.002031 96.2 250.1
    3.0970  27E1(2)
                   0.002169 96.2 263.5
    3.0980  30E1(2)
                   0.001954 96.2 275.1
    3.0990  32E1(2)
                   0.001814 96.2 283.3
    3.1000  30E1(2)
                   0.001919 96.2 286.8
    3.1010  26E1(2)
                   0.002209 96.2 285.0
    3.1020  27E1(2)
                   0.002177 96.2 278.1
    3.1030  24E1(2)
                   0.002441 96.2 267.2
    3.1040  24E1(2)
                   0.002405 96.2 253.7
    3.1050  23E1(2)
                   0.002500 96.2 239.1
    3.1060 198(18) 0.002960 96.2 224.4
    3.1070 181(18) 0.003222 96.2 210.4
    3.1080 191(18) 0.003050 96.2 197.5
    3.1090 179(18) 0.003254 96.2 186.0
    3.1100 162(17) 0.00358 96.2 175.8
    3.1110 166(17) 0.003470 96.2 166.9
    3.1120 158(17) 0.00366 96.2 159.2
    3.1130 143(16) 0.00403 96.2 152.7
    3.1140 147(16) 0.00397 96.2 147.1
    3.1150 119(14) 0.00489 96.2 142.4
    3.1160 130(15) 0.00448 96.2 138.4
    3.1170 140(15) 0.00419 96.2 135.1
    3.1180 139(16) 0.00415 96.2 132.2
    3.1190 117(14) 0.00495 96.2 129.7
    3.1200 133(15) 0.00435 96.2 127.6
    3.1210 116(14) 0.00500 96.2 125.7
    3.1220 113(14) 0.00508 96.2 124.1
    3.1230 128(15) 0.00448 96.2 122.7
    3.1240 129(15) 0.00452 96.2 121.4
    3.1250 113(14) 0.00522 96.2 120.3
    3.1260 133(15) 0.00441 96.2 119.2
    3.1270 123(15) 0.00472 96.2 118.3
    3.1280 135(15) 0.00436 96.3 117.4
    3.1290 120(14) 0.00486 96.3 116.6
    3.1300 120(14) 0.00482 96.3 115.9
    3.1310 105(13) 0.00563 96.3 115.2
    3.1320 121(14) 0.00484 96.3 114.6
    3.1330 111(14) 0.00527 96.3 114.0
    3.1340 126(15) 0.00464 96.3 113.5
    3.1350 114(14) 0.00512 96.3 113.0
    3.1360 126(15) 0.00465 96.3 112.5
    3.1370 134(15) 0.00434 96.3 112.1
    3.1380 89(12) 0.00660 96.3 111.7
    3.1390 111(14) 0.00525 96.3 111.3
    3.1400 119(14) 0.00496 96.3 110.9
    3.1410 107(14) 0.00540 96.3 110.5
    3.1420 114(14) 0.00509 96.3 110.2
    3.1430 102(13) 0.00574 96.3 109.9
    3.1440 107(14) 0.00549 96.3 109.6
    3.1450 125(15) 0.00470 96.3 109.3
    3.1460 128(15) 0.00455 96.3 109.1
    3.1470 114(14) 0.00512 96.3 108.8
    3.1480 123(14) 0.00476 96.3 108.6
    3.1490 112(14) 0.00521 96.3 108.3
    3.1500 102(13) 0.00576 96.3 108.1
    3.1510 122(14) 0.00478 96.3 107.9
    3.1520 129(15) 0.00449 96.3 107.7
    3.1530 109(14) 0.00527 96.3 107.5
    3.1540 96(13) 0.00605 96.3 107.3
    3.1550 103(13) 0.00563 96.3 107.1
    3.1560 95(13) 0.00617 96.3 107.0
    3.1570 97(13) 0.00605 96.3 106.8
    3.1580 99(13) 0.00593 96.3 106.6
    3.1590 96(13) 0.00615 96.3 106.5
    3.1600 115(14) 0.00514 96.3 106.3
    3.1610 115(14) 0.00510 96.3 106.2
    3.1620 110(14) 0.00527 96.3 106.0
    3.1630 131(15) 0.00447 96.3 105.9
    3.1640 103(13) 0.00566 96.3 105.8
    3.1650 124(15) 0.00470 96.3 105.7
    3.1660 116(14) 0.00498 96.3 105.5
    3.1670 96(13) 0.00608 96.3 105.4
    3.1680 87(12) 0.00675 96.3 105.3
    3.1690 122(14) 0.00485 96.3 105.2
    3.1700 126(15) 0.00464 96.4 105.1
    3.1710 118(14) 0.00493 96.4 105.0
    3.1720 112(14) 0.00518 96.4 104.9
    3.1730 121(14) 0.00480 96.4 104.8
    3.1740 121(14) 0.00481 96.4 104.7
    3.1750 102(13) 0.00576 96.4 104.6
    3.1760 105(13) 0.00555 96.4 104.5
    3.1770 91(12) 0.00649 96.4 104.4
    3.1780 86(12) 0.00677 96.4 104.4
    3.1790 121(14) 0.00484 96.4 104.3
    3.1800 110(14) 0.00526 96.4 104.2
    3.1810 112(14) 0.00520 96.4 104.1
    3.1820 115(14) 0.00506 96.4 104.0
    3.1830 94(13) 0.00622 96.4 104.0
    3.1840 116(14) 0.00502 96.4 103.9
    3.1850 121(14) 0.00483 96.4 103.8
    3.1860 103(13) 0.00563 96.4 103.8
    3.1870 89(12) 0.00658 96.4 103.7
    3.1880 91(12) 0.00652 96.4 103.6
    3.1890 115(14) 0.00511 96.4 103.6
    3.1900 108(14) 0.00539 96.4 103.5
    3.1910 105(13) 0.00562 96.4 103.5
    3.1920 116(14) 0.00506 96.4 103.4
    3.1930 122(14) 0.00480 96.4 103.4
    3.1940 105(13) 0.00562 96.4 103.3
    3.1950 102(13) 0.00571 96.4 103.3
    3.1960 117(14) 0.00498 96.4 103.2
    3.1970 101(13) 0.00584 96.4 103.2
    3.1980 103(13) 0.00569 96.4 103.1
    3.1990 99(13) 0.00595 96.4 103.1
    3.2000 122(14) 0.00484 96.4 103.0
    3.2010 110(14) 0.00529 96.4 103.0
    3.2020 134(15) 0.00434 96.4 102.9
    3.2030 109(14) 0.00536 96.4 102.9
    3.2040 97(13) 0.00595 96.4 102.9
    3.2050 101(13) 0.00571 96.4 102.8
    3.2060 122(15) 0.00470 96.4 102.8
    3.2070 100(13) 0.00587 96.4 102.7
    3.2080 117(14) 0.00495 96.4 102.7
    3.2090 105(13) 0.00556 96.4 102.7
    3.2100 93(13) 0.00621 96.4 102.6
    3.2110 101(13) 0.00568 96.4 102.6
    3.2120 101(13) 0.00580 96.4 102.6
    3.2130 103(13) 0.00568 96.5 102.5
    3.2140 107(14) 0.00543 96.5 102.5
    3.2150 100(13) 0.00588 96.5 102.5
    3.2160 94(13) 0.00622 96.5 102.5
    3.2170 91(12) 0.00644 96.5 102.4
    3.2180 108(14) 0.00548 96.5 102.4
    3.2190 117(14) 0.00500 96.5 102.4
    3.2200 118(14) 0.00494 96.5 102.3
    3.2210 108(14) 0.00540 96.5 102.3
    3.2220 90(12) 0.00650 96.5 102.3
    3.2230 121(14) 0.00480 96.5 102.3
    3.2240 111(14) 0.00525 96.5 102.3
    3.2250 106(14) 0.00548 96.5 102.2
    3.2260 101(13) 0.00576 96.5 102.2
    3.2270 93(13) 0.00623 96.5 102.2
    3.2280 109(14) 0.00538 96.5 102.2
    3.2290 108(14) 0.00542 96.5 102.2
    3.2300 105(13) 0.00555 96.5 102.1
    3.2310 95(13) 0.00611 96.5 102.1
    3.2320 113(14) 0.00516 96.5 102.1
    3.2330 101(13) 0.00575 96.5 102.1
    3.2340 101(13) 0.00572 96.5 102.1
    3.2350 121(14) 0.00480 96.5 102.1
    3.2360 96(13) 0.00620 96.5 102.1
    3.2370 88(12) 0.00664 96.5 102.1
    3.2380 99(13) 0.00589 96.5 102.0
    3.2390 104(13) 0.00559 96.5 102.0
    3.2400 99(13) 0.00587 96.5 102.0
    3.2410 114(14) 0.00512 96.5 102.0
    3.2420 94(13) 0.00632 96.5 102.0
    3.2430 83(12) 0.00711 96.5 102.0
    3.2440 107(13) 0.00549 96.5 102.0
    3.2450 116(14) 0.00509 96.5 102.0
    3.2460 93(13) 0.00629 96.5 102.0
    3.2470 105(13) 0.00551 96.5 102.0
    3.2480 103(13) 0.00556 96.5 102.0
    3.2490 100(13) 0.00575 96.5 102.0
    3.2500 121(14) 0.00477 96.5 102.0
    3.2510 98(13) 0.00594 96.5 102.0
    3.2520 92(13) 0.00635 96.5 102.0
    3.2530 94(13) 0.00621 96.5 102.0
    3.2540 97(13) 0.00597 96.5 102.0
    3.2550 95(13) 0.00609 96.6 102.0
    3.2560 109(14) 0.00534 96.6 102.0
    3.2570 104(13) 0.00562 96.6 102.0
    3.2580 115(14) 0.00505 96.6 102.0
    3.2590 116(14) 0.00500 96.6 102.0
    3.2600 96(13) 0.00605 96.6 102.1
    3.2610 123(15) 0.00473 96.6 102.1
    3.2620 124(15) 0.00470 96.6 102.1
    3.2630 103(13) 0.00565 96.6 102.1
    3.2640 107(14) 0.00541 96.6 102.1
    3.2650 111(14) 0.00523 96.6 102.6
    3.2660 104(13) 0.00557 96.6 102.6
    3.2670 115(14) 0.00503 96.6 102.6
    3.2680 111(14) 0.00524 96.6 102.6
    3.2690 121(14) 0.00479 96.6 102.7
    3.2700 111(14) 0.00525 96.6 102.7
    3.2710 112(14) 0.00519 96.6 102.7
    3.2720 96(13) 0.00608 96.6 102.8
    3.2730 109(14) 0.00538 96.6 102.8
    3.2740 90(12) 0.00648 96.6 102.9
    3.2750 101(13) 0.00575 96.6 102.9
    3.2760 109(14) 0.00534 96.6 103.0
    3.2770 131(15) 0.00443 96.6 103.0
    3.2780 127(15) 0.00454 96.6 103.1
    3.2790 88(12) 0.00674 96.6 103.1
    3.2800 95(13) 0.00614 96.6 103.2
    3.2810 97(13) 0.00598 96.6 103.3
    3.2820 120(14) 0.00488 96.6 103.4
    3.2830 102(13) 0.00573 96.6 103.5
    3.2840 101(13) 0.00577 96.6 103.6
    3.2850 81(12) 0.00712 96.6 103.7
    3.2860 91(13) 0.00638 96.6 103.8
    3.2870 125(15) 0.00468 96.6 103.9
    3.2880 113(14) 0.00517 96.6 104.1
    3.2890 106(13) 0.00549 96.6 104.2
    3.2900 108(14) 0.00543 96.6 104.4
    3.2910 104(13) 0.00557 96.6 104.6
    3.2920 107(14) 0.00538 96.6 104.8
    3.2930 96(13) 0.00601 96.6 105.0
    3.2940 100(13) 0.00578 96.6 105.3
    3.2950 108(14) 0.00532 96.6 105.6
    3.2960 126(15) 0.00463 96.6 106.0
    3.2970 103(13) 0.00576 96.6 106.4
    3.2980 120(14) 0.00486 96.7 106.9
    3.2990 119(14) 0.00487 96.7 107.6
    3.3000 124(15) 0.00468 96.7 108.4
    3.3010 130(15) 0.00448 96.7 109.4
    3.3020 129(15) 0.00449 96.7 110.7
    3.3030 128(15) 0.00457 96.7 112.3
    3.3040 127(15) 0.00458 96.7 114.2
    3.3050 118(14) 0.00492 96.7 116.7
    3.3060 95(13) 0.00623 96.7 119.6
    3.3070 125(15) 0.00466 96.7 123.1
    3.3080 117(14) 0.00500 96.7 127.3
    3.3090 125(15) 0.00464 96.7 132.0
    3.3100 140(16) 0.00414 96.7 137.3
    3.3110 151(16) 0.00385 96.7 143.0
    3.3120 160(17) 0.00365 96.7 149.1
    3.3130 170(17) 0.003473 96.7 155.3
    3.3140 194(18) 0.003002 96.7 161.2
    3.3150 172(17) 0.003388 96.7 166.4
    3.3160 172(17) 0.003380 96.7 170.5
    3.3170 218(19) 0.002674 96.7 172.8
    3.3180 205(19) 0.002835 96.7 173.2
    3.3190 203(19) 0.002862 96.7 171.5
    3.3200 177(17) 0.003294 96.7 168.0
    3.3210 188(18) 0.003080 96.7 163.1
    3.3220 187(18) 0.003107 96.7 157.4
    3.3230 167(17) 0.003474 96.7 151.3
    3.3240 147(16) 0.00397 96.7 145.1
    3.3250 162(17) 0.00361 96.7 139.3
    3.3260 160(17) 0.00364 96.7 133.8
    3.3270 157(16) 0.00370 96.7 128.9
    3.3280 148(16) 0.00390 96.7 124.6
    3.3290 147(16) 0.00393 96.7 121.0
    3.3300 114(14) 0.00510 96.7 117.8
    3.3310 123(14) 0.00478 96.7 115.3
    3.3320 98(13) 0.00597 96.7 113.2
    3.3330 100(13) 0.00579 96.7 111.5
    3.3340 113(14) 0.00514 96.7 110.2
    3.3350 96(13) 0.00604 96.7 109.1
    3.3360 102(13) 0.00568 96.7 108.3
    3.3370 115(14) 0.00504 96.7 107.6
    3.3380 109(14) 0.00538 96.7 107.0
    3.3390 120(14) 0.00487 96.7 106.6
    3.3400 123(15) 0.00472 96.7 106.2
    3.3410 122(14) 0.00482 96.8 105.9
    3.3420 110(14) 0.00531 96.8 105.7
    3.3430 122(14) 0.00476 96.8 105.4
    3.3440 118(14) 0.00494 96.8 105.2
    3.3450 104(13) 0.00560 96.8 105.1
    3.3460 113(14) 0.00517 96.8 104.9
    3.3470 94(13) 0.00617 96.8 104.8
    3.3480 102(13) 0.00570 96.8 104.7
    3.3490 112(14) 0.00517 96.8 104.5
    3.3500 114(14) 0.00510 96.8 104.5
    3.3510 105(13) 0.00555 96.8 104.4
    3.3520 109(14) 0.00536 96.8 104.3
    3.3530 103(13) 0.00566 96.8 104.2
    3.3540 111(14) 0.00526 96.8 104.2
    3.3550 121(14) 0.00481 96.8 104.1
    3.3560 106(13) 0.00558 96.8 104.1
    3.3570 119(14) 0.00497 96.8 104.0
    3.3580 116(14) 0.00501 96.8 104.0
    3.3590 115(14) 0.00507 96.8 103.9
    3.3600 108(14) 0.00540 96.8 103.9
    3.3610 100(13) 0.00586 96.8 103.9
    3.3620 105(13) 0.00558 96.8 103.9
    3.3630 94(13) 0.00628 96.8 103.8
    3.3640 85(12) 0.00681 96.8 103.8
    3.3650 108(14) 0.00543 96.8 103.8
    3.3660 108(14) 0.00540 96.8 103.8
    3.3670 105(13) 0.00551 96.8 103.8
    3.3680 90(12) 0.00652 96.8 103.8
    3.3690 112(14) 0.00526 96.8 103.8
    3.3700 93(13) 0.00635 96.8 103.8
    3.3710 98(13) 0.00598 96.8 103.8
    3.3720 96(13) 0.00603 96.8 103.8
    3.3730 106(13) 0.00550 96.8 103.8
    3.3740 86(12) 0.00679 96.8 103.8
    3.3750 103(13) 0.00566 96.8 103.8
    3.3760 95(13) 0.00610 96.8 103.8
    3.3770 104(13) 0.00559 96.8 103.8
    3.3780 91(12) 0.00641 96.8 103.8
    3.3790 103(13) 0.00569 96.8 103.9
    3.3800 114(14) 0.00508 96.8 103.9
    3.3810 79(12) 0.00742 96.8 103.9
    3.3820 110(14) 0.00529 96.8 103.9
    3.3830 117(14) 0.00494 96.8 103.9
    3.3840 105(13) 0.00558 96.9 104.0
    3.3850 106(13) 0.00551 96.9 104.0
    3.3860 109(14) 0.00534 96.9 104.0
    3.3870 86(12) 0.00684 96.9 103.0
    3.3880 92(13) 0.00633 96.9 103.0
    3.3890 102(13) 0.00572 96.9 103.1
    3.3900 105(13) 0.00554 96.9 103.1
    3.3910 115(14) 0.00505 96.9 103.1
    3.3920 112(14) 0.00524 96.9 103.2
    3.3930 84(12) 0.00712 96.9 103.2
    3.3940 105(13) 0.00560 96.9 103.3
    3.3950 99(13) 0.00590 96.9 103.3
    3.3960 114(14) 0.00509 96.9 103.3
    3.3970 114(14) 0.00514 96.9 103.4
    3.3980 84(12) 0.00697 96.9 103.4
    3.3990 104(13) 0.00570 96.9 103.5
    3.4000 100(13) 0.00587 96.9 103.5
    3.4010 115(14) 0.00510 96.9 103.6
    3.4020 101(13) 0.00578 96.9 103.6
    3.4030 96(13) 0.00609 96.9 103.7
    3.4040 76(12) 0.00754 96.9 103.7
    3.4050 75(11) 0.00773 96.9 103.8
    3.4060 93(13) 0.00634 96.9 103.8
    3.4070 109(14) 0.00536 96.9 103.9
    3.4080 115(14) 0.00502 96.9 103.9
    3.4090 99(13) 0.00587 96.9 104.0
    3.4100 122(14) 0.00485 96.9 104.1
    3.4110 106(13) 0.00551 96.9 104.2
    3.4120 121(14) 0.00477 96.9 104.3
    3.4130 103(13) 0.00572 96.9 104.3
    3.4140 96(13) 0.00613 96.9 104.4
    3.4150 88(12) 0.00661 96.9 104.5
    3.4160 100(13) 0.00584 96.9 104.5
    3.4170 104(13) 0.00554 96.9 104.6
    3.4180 100(13) 0.00591 96.9 104.7
    3.4190 95(13) 0.00620 96.9 104.7
    3.4200 106(13) 0.00551 96.9 104.8
    3.4210 103(13) 0.00566 96.9 104.9
    3.4220 124(15) 0.00468 96.9 105.0
    3.4230 98(13) 0.00595 96.9 105.1
    3.4240 109(14) 0.00539 96.9 105.1
    3.4250 96(13) 0.00611 96.9 105.2
    3.4260 98(13) 0.00604 96.9 105.3
    3.4270 106(14) 0.00546 96.9 105.4
    3.4280 108(14) 0.00534 97.0 105.5
    3.4290 102(13) 0.00576 97.0 105.6
    3.4300 101(13) 0.00581 97.0 105.7
    3.4310 92(13) 0.00629 97.0 105.8
    3.4320 104(13) 0.00556 97.0 105.9
    3.4330 104(13) 0.00556 97.0 106.0
    3.4340 109(14) 0.00537 97.0 106.1
    3.4350 111(14) 0.00522 97.0 106.3
    3.4360 113(14) 0.00516 97.0 106.4
    3.4370 86(12) 0.00679 97.0 106.5
    3.4380 86(12) 0.00680 97.0 106.6
    3.4390 88(12) 0.00659 97.0 106.8
    3.4400 80(12) 0.00728 97.0 106.9
    3.4410 99(13) 0.00586 97.0 107.0
    3.4420 102(13) 0.00565 97.0 107.2
    3.4430 103(13) 0.00560 97.0 107.3
    3.4440 108(14) 0.00537 97.0 107.5
    3.4450 99(13) 0.00586 97.0 107.7
    3.4460 125(15) 0.00469 97.0 107.8
    3.4470 114(14) 0.00506 97.0 108.0
    3.4480 107(14) 0.00537 97.0 108.2
    3.4490 104(13) 0.00558 97.0 108.4
    3.4500 80(12) 0.00722 97.0 108.6
    3.4510 93(13) 0.00630 97.0 108.8
    3.4520 97(13) 0.00610 97.0 109.0
    3.4530 101(13) 0.00575 97.0 109.2
    3.4540 97(13) 0.00601 97.0 109.5
    3.4550 122(14) 0.00478 97.0 109.7
    3.4560 119(14) 0.00491 97.0 110.0
    3.4570 133(15) 0.00437 97.0 110.3
    3.4580 109(14) 0.00535 97.0 110.5
    3.4590 113(14) 0.00515 97.0 110.8
    3.4600 108(14) 0.00533 97.0 111.1
    3.4610 104(13) 0.00569 97.0 111.5
    3.4620 118(14) 0.00501 97.0 111.8
    3.4630 125(15) 0.00461 97.0 112.2
    3.4640 104(13) 0.00563 97.0 112.6
    3.4650 112(14) 0.00520 97.0 113.0
    3.4660 109(14) 0.00530 97.0 113.4
    3.4670 127(15) 0.00456 97.0 113.8
    3.4680 115(14) 0.00506 97.0 114.3
    3.4690 112(14) 0.00521 97.0 114.8
    3.4700 125(15) 0.00466 97.0 115.4
    3.4710 105(13) 0.00553 97.1 116.0
    3.4720 122(14) 0.00480 97.1 116.6
    3.4730 122(15) 0.00473 97.1 117.2
    3.4740 115(14) 0.00503 97.1 117.9
    3.4750 124(15) 0.00474 97.1 118.7
    3.4760 138(15) 0.00430 97.1 119.5
    3.4770 128(15) 0.00455 97.1 120.4
    3.4780 122(15) 0.00472 97.1 121.3
    3.4790 121(14) 0.00480 97.1 122.3
    3.4800 116(14) 0.00505 97.1 123.4
    3.4810 136(15) 0.00428 97.1 124.6
    3.4820 145(16) 0.00397 97.1 125.9
    3.4830 140(16) 0.00410 97.1 127.3
    3.4840 148(16) 0.00393 97.1 128.8
    3.4850 145(16) 0.00401 97.1 130.4
    3.4860 125(15) 0.00469 97.1 132.2
    3.4870 127(15) 0.00455 97.1 134.1
    3.4880 149(16) 0.00389 97.1 136.1
    3.4890 125(15) 0.00468 97.1 138.4
    3.4900 145(16) 0.00400 97.1 140.8
    3.4910 131(15) 0.00442 97.1 143.5
    3.4920 130(15) 0.00444 97.1 146.4
    3.4930 148(16) 0.00393 97.1 149.7
    3.4940 179(18) 0.003251 97.1 153.5
    3.4950 186(18) 0.003125 97.1 157.7
    3.4960 183(18) 0.003173 97.1 162.8
    3.4970 204(19) 0.002835 97.1 168.8
    3.4980 214(19) 0.002692 97.1 176.1
    3.4990 198(18) 0.002952 97.1 185.0
    3.5000 215(19) 0.002698 97.1 196.0
    3.5010  23E1(2)
                   0.002496 97.1 209.5
    3.5020  26E1(2)
                   0.002213 97.1 226.0
    3.5030  25E1(2)
                   0.002340 97.1 246.2
    3.5040  31E1(2)
                   0.001880 97.1 270.5
    3.5050  31E1(2)
                   0.001861 97.1 299.4
    3.5060  34E1(2)
                   0.001692 97.1 333.3
    3.5070  38E1(3)
                   0.001510 97.1 372.5
    3.5080  42E1(3)
                   0.001368 97.1 417.0
    3.5090  48E1(3)
                   0.001211 97.1 466.5
    3.5100  55E1(3)
                   0.001059 97.1 520.3
    3.5110  58E1(3)
                   0.000991 97.1 577.4
    3.5120  61E1(3)
                   0.000944 97.1 635.9
    3.5130  70E1(4)
                   0.000827 97.1 693.3
    3.5140  74E1(4)
                   0.000784 97. 746.
    3.5150  80E1(4)
                   0.000720 97. 791.
    3.5160  85E1(4)
                   0.000679 97. 823.
    3.5170  85E1(4)
                   0.000681 97. 838.
    3.5180  82E1(4)
                   0.000703 97. 836.
    3.5190  78E1(4)
                   0.000739 97. 815.
    3.5200  78E1(4)
                   0.000748 97. 779.
    3.5210  73E1(4)
                   0.000797 97. 731.
    3.5220  64E1(3)
                   0.000902 97.2 676.7
    3.5230  59E1(3)
                   0.000983 97.2 618.6
    3.5240  56E1(3)
                   0.001043 97.2 560.2
    3.5250  54E1(3)
                   0.001084 97.2 503.8
    3.5260  47E1(3)
                   0.001244 97.2 451.0
    3.5270  42E1(3)
                   0.001370 97.2 402.8
    3.5280  36E1(3)
                   0.001627 97.2 359.7
    3.5290  34E1(2)
                   0.001712 97.2 321.9
    3.5300  31E1(2)
                   0.001902 97.2 289.2
    3.5310  27E1(2)
                   0.002127 97.2 261.5
    3.5320  28E1(2)
                   0.002076 97.2 238.3
    3.5330  26E1(2)
                   0.002254 97.2 219.1
    3.5340 222(19) 0.002634 97.2 203.2
    3.5350  22E1(2)
                   0.002605 97.2 190.3
    3.5360 207(19) 0.002820 97.2 179.7
    3.5370 198(19) 0.002917 97.2 171.1
    3.5380 159(17) 0.00365 97.2 164.1
    3.5390 175(17) 0.003328 97.2 158.2
    3.5400 169(17) 0.003434 97.2 153.4
    3.5410 159(17) 0.00365 97.2 149.3
    3.5420 149(16) 0.00389 97.2 145.7
    3.5430 154(16) 0.00376 97.2 142.7
    3.5440 158(16) 0.00369 97.2 140.0
    3.5450 134(15) 0.00431 97.2 137.7
    3.5460 130(15) 0.00445 97.2 135.6
    3.5470 137(15) 0.00425 97.2 133.7
    3.5480 123(15) 0.00470 97.2 131.9
    3.5490 128(15) 0.00454 97.2 130.4
    3.5500 123(15) 0.00473 97.2 129.0
    3.5510 135(15) 0.00433 97.2 127.6
    3.5520 139(16) 0.00416 97.2 126.4
    3.5530 138(15) 0.00421 97.2 125.3
    3.5540 138(15) 0.00419 97.2 124.3
    3.5550 152(16) 0.00380 97.2 123.4
    3.5560 123(14) 0.00476 97.2 122.5
    3.5570 130(15) 0.00453 97.2 121.7
    3.5580 123(14) 0.00477 97.2 120.9
    3.5590 127(15) 0.00465 97.3 120.2
    3.5600 127(15) 0.00461 97.3 119.6
    3.5610 128(15) 0.00453 97.3 119.0
    3.5620 131(15) 0.00444 97.3 118.4
    3.5630 111(14) 0.00525 97.3 117.9
    3.5640 128(15) 0.00455 97.3 117.4
    3.5650 107(13) 0.00550 97.3 116.9
    3.5660 132(15) 0.00445 97.3 116.5
    3.5670 113(14) 0.00518 97.3 116.1
    3.5680 118(14) 0.00499 97.3 115.7
    3.5690 105(13) 0.00560 97.3 115.3
    3.5700 97(13) 0.00606 97.3 115.0
    3.5710 90(12) 0.00647 97.3 114.7
    3.5720 113(14) 0.00515 97.3 114.3
    3.5730 108(14) 0.00537 97.3 114.1
    3.5740 108(14) 0.00539 97.3 113.8
    3.5750 109(14) 0.00538 97.3 113.5
    3.5760 95(13) 0.00614 97.3 113.3
    3.5770 93(13) 0.00629 97.3 113.1
    3.5780 110(14) 0.00529 97.3 112.9
    3.5790 108(14) 0.00534 97.3 112.7
    3.5800 107(14) 0.00545 97.3 112.5
    3.5810 111(14) 0.00525 97.3 112.3
    3.5820 120(14) 0.00484 97.3 112.1
    3.5830 113(14) 0.00513 97.3 111.9
    3.5840 112(14) 0.00519 97.3 111.8
    3.5850 95(13) 0.00613 97.3 111.6
    3.5860 97(13) 0.00594 97.3 111.5
    3.5870 122(14) 0.00478 97.3 111.4
    3.5880 104(13) 0.00558 97.3 111.2
    3.5890 106(13) 0.00549 97.3 111.1
    3.5900 85(12) 0.00690 97.3 111.0
    3.5910 88(12) 0.00658 97.3 110.9
    3.5920 104(13) 0.00559 97.3 110.8
    3.5930 109(14) 0.00531 97.3 110.7
    3.5940 110(14) 0.00532 97.3 110.6
    3.5950 100(13) 0.00587 97.3 110.5
    3.5960 113(14) 0.00518 97.3 110.4
    3.5970 114(14) 0.00513 97.3 110.4
    3.5980 116(14) 0.00500 97.3 110.3
    3.5990 113(14) 0.00516 97.3 110.2
    3.6000 111(14) 0.00522 97.3 110.1
    3.6010 121(14) 0.00477 97.3 110.1
    3.6020 103(13) 0.00566 97.3 110.0
    3.6030 97(13) 0.00601 97.4 110.0
    3.6040 109(14) 0.00537 97.4 109.9
    3.6050 108(14) 0.00539 97.4 109.8
    3.6060 92(13) 0.00633 97.4 109.8
    3.6070 125(15) 0.00465 97.4 109.8
    3.6080 104(13) 0.00569 97.4 109.7
    3.6090 100(13) 0.00582 97.4 109.7
    3.6100 99(13) 0.00584 97.4 109.6
    3.6110 123(15) 0.00473 97.4 109.6
    3.6120 96(13) 0.00609 97.4 109.6
    3.6130 110(14) 0.00531 97.4 109.5
    3.6140 108(14) 0.00536 97.4 109.5
    3.6150 113(14) 0.00520 97.4 109.5
    3.6160 91(12) 0.00648 97.4 109.4
    3.6170 110(14) 0.00537 97.4 109.4
    3.6180 107(14) 0.00543 97.4 109.4
    3.6190 114(14) 0.00507 97.4 109.4
    3.6200 129(15) 0.00448 97.4 109.3
    3.6210 100(13) 0.00581 97.4 109.3
    3.6220 114(14) 0.00509 97.4 109.3
    3.6230 106(13) 0.00557 97.4 109.3
    3.6240 119(14) 0.00492 97.4 109.3
    3.6250 123(15) 0.00474 97.4 109.3
    3.6260 126(15) 0.00463 97.4 109.2
    3.6270 105(13) 0.00550 97.4 109.2
    3.6280 103(13) 0.00565 97.4 109.2
    3.6290 105(13) 0.00555 97.4 109.2
    3.6300 93(13) 0.00625 97.4 109.2
    3.6310 85(12) 0.00686 97.4 109.2
    3.6320 93(13) 0.00627 97.4 109.2
    3.6330 109(14) 0.00531 97.4 109.2
    3.6340 101(13) 0.00577 97.4 109.2
    3.6350 105(13) 0.00555 97.4 109.2
    3.6360 111(14) 0.00524 97.4 109.2
    3.6370 100(13) 0.00582 97.4 109.2
    3.6380 99(13) 0.00587 97.4 109.2
    3.6390 104(13) 0.00557 97.4 109.2
    3.6400 102(13) 0.00569 97.4 109.2
    3.6410 76(11) 0.00795 97.4 109.2
    3.6420 85(12) 0.00695 97.4 109.2
    3.6430 103(13) 0.00562 97.4 109.2
    3.6440 110(14) 0.00533 97.4 109.2
    3.6450 103(13) 0.00570 97.4 109.2
    3.6460 99(13) 0.00590 97.4 109.2
    3.6470 78(12) 0.00751 97.5 109.2
    3.6480 89(12) 0.00659 97.5 109.2
    3.6490 109(14) 0.00533 97.5 109.2
    3.6500 99(13) 0.00587 97.5 109.2
    3.6510 89(12) 0.00650 97.5 109.2
    3.6520 129(15) 0.00454 97.5 109.2
    3.6530 104(13) 0.00578 97.5 109.2
    3.6540 97(13) 0.00607 97.5 109.3
    3.6550 104(13) 0.00559 97.5 109.3
    3.6560 100(13) 0.00583 97.5 109.3
    3.6570 87(12) 0.00671 97.5 109.3
    3.6580 111(14) 0.00527 97.5 109.3
    3.6590 113(14) 0.00514 97.5 109.3
    3.6600 111(14) 0.00523 97.5 109.3
    3.6610 98(13) 0.00589 97.5 109.3
    3.6620 105(13) 0.00552 97.5 109.4
    3.6630 100(13) 0.00581 97.5 109.4
    3.6640 110(14) 0.00535 97.5 109.4
    3.6650 105(13) 0.00555 97.5 109.4
    3.6660 91(13) 0.00636 97.5 109.4
    3.6670 110(14) 0.00531 97.5 109.4
    3.6680 102(13) 0.00570 97.5 109.4
    3.6690 91(13) 0.00635 97.5 109.5
    3.6700 120(14) 0.00486 97.5 109.5
    3.6710 126(15) 0.00462 97.5 109.5
    3.6720 114(14) 0.00512 97.5 109.5
    3.6730 103(13) 0.00560 97.5 109.5
    3.6740 98(13) 0.00606 97.5 109.6
    3.6750 97(13) 0.00603 97.5 109.6
    3.6760 115(14) 0.00508 97.5 109.6
    3.6770 111(14) 0.00520 97.5 109.6
    3.6780 113(14) 0.00514 97.5 109.6
    3.6790 92(12) 0.00640 97.5 109.7
    3.6800 103(13) 0.00568 97.5 109.7
    3.6810 121(14) 0.00482 97.5 109.7
    3.6820 104(13) 0.00556 97.5 109.7
    3.6830 106(13) 0.00550 97.5 109.7
    3.6840 95(13) 0.00615 97.5 109.8
    3.6850 100(13) 0.00589 97.5 109.8
    3.6860 88(12) 0.00663 97.5 109.8
    3.6870 111(14) 0.00527 97.5 109.8
    3.6880 109(14) 0.00528 97.5 109.9
    3.6890 110(14) 0.00525 97.5 109.9
    3.6900 98(13) 0.00591 97.5 109.9
    3.6910 101(13) 0.00579 97.6 109.9
    3.6920 97(13) 0.00598 97.6 110.0
    3.6930 99(13) 0.00583 97.6 110.0
    3.6940 94(13) 0.00621 97.6 110.0
    3.6950 98(13) 0.00596 97.6 110.0
    3.6960 106(14) 0.00547 97.6 110.1
    3.6970 108(14) 0.00533 97.6 110.1
    3.6980 103(13) 0.00565 97.6 110.1
    3.6990 110(14) 0.00527 97.6 110.1
    3.7000 108(14) 0.00539 97.6 110.2
    3.7010 88(12) 0.00659 97.6 110.2
    3.7020 96(13) 0.00605 97.6 110.2
    3.7030 107(14) 0.00542 97.6 110.3
    3.7040 93(13) 0.00627 97.6 110.3
    3.7050 106(13) 0.00551 97.6 110.3
    3.7060 118(14) 0.00495 97.6 110.4
    3.7070 122(15) 0.00474 97.6 110.4
    3.7080 97(13) 0.00600 97.6 110.4
    3.7090 93(13) 0.00630 97.6 110.4
    3.7100 101(13) 0.00581 97.6 110.5
    3.7110 101(13) 0.00575 97.6 110.5
    3.7120 90(12) 0.00649 97.6 110.5
    3.7130 90(12) 0.00653 97.6 110.6
    3.7140 108(14) 0.00536 97.6 110.6
    3.7150 110(14) 0.00529 97.6 110.6
    3.7160 109(14) 0.00537 97.6 110.7
    3.7170 95(13) 0.00623 97.6 110.7
    3.7180 103(13) 0.00566 97.6 110.8
    3.7190 106(13) 0.00551 97.6 110.8
    3.7200 99(13) 0.00583 97.6 110.8
    3.7210 115(14) 0.00503 97.6 110.9
    3.7220 116(14) 0.00502 97.6 110.9
    3.7230 111(14) 0.00521 97.6 111.0
    3.7240 112(14) 0.00520 97.6 111.0
    3.7250 95(13) 0.00608 97.6 111.0
    3.7260 114(14) 0.00516 97.6 111.1
    3.7270 104(13) 0.00563 97.6 111.1
    3.7280 117(14) 0.00500 97.6 111.2
    3.7290 96(13) 0.00608 97.6 111.2
    3.7300 113(14) 0.00514 97.6 111.3
    3.7310 96(13) 0.00616 97.6 111.3
    3.7320 92(13) 0.00635 97.6 111.4
    3.7330 115(14) 0.00510 97.6 111.4
    3.7340 119(14) 0.00489 97.6 111.5
    3.7350 122(15) 0.00476 97.6 111.5
    3.7360 117(14) 0.00495 97.7 111.6
    3.7370 127(15) 0.00456 97.7 111.6
    3.7380 101(13) 0.00573 97.7 111.7
    3.7390 100(13) 0.00582 97.7 111.7
    3.7400 119(14) 0.00489 97.7 111.8
    3.7410 128(15) 0.00457 97.7 111.9
    3.7420 103(13) 0.00567 97.7 111.9
    3.7430 111(14) 0.00524 97.7 112.0
    3.7440 121(14) 0.00480 97.7 112.1
    3.7450 108(14) 0.00536 97.7 112.2
    3.7460 114(14) 0.00508 97.7 112.2
    3.7470 106(13) 0.00550 97.7 112.3
    3.7480 105(14) 0.00549 97.7 112.4
    3.7490 103(13) 0.00560 97.7 112.5
    3.7500 86(12) 0.00676 97.7 112.6
    3.7510 107(13) 0.00553 97.7 112.7
    3.7520 103(13) 0.00565 97.7 112.8
    3.7530 101(13) 0.00580 97.7 112.9
    3.7540 93(13) 0.00636 97.7 113.1
    3.7550 104(13) 0.00555 97.7 113.2
    3.7560 113(14) 0.00511 97.7 113.3
    3.7570 120(14) 0.00485 97.7 113.5
    3.7580 116(14) 0.00499 97.7 113.6
    3.7590 122(14) 0.00480 97.7 113.8
    3.7600 123(14) 0.00476 97.7 114.0
    3.7610 141(16) 0.00414 97.7 114.2
    3.7620 112(14) 0.00517 97.7 114.4
    3.7630 112(14) 0.00520 97.7 114.7
    3.7640 121(14) 0.00487 97.7 114.9
    3.7650 119(14) 0.00502 97.7 115.2
    3.7660 126(15) 0.00459 97.7 115.5
    3.7670 109(14) 0.00532 97.7 115.8
    3.7680 111(14) 0.00519 97.7 116.1
    3.7690 113(14) 0.00523 97.7 116.5
    3.7700 108(14) 0.00546 97.7 116.9
    3.7710 108(14) 0.00536 97.7 117.3
    3.7720 100(13) 0.00580 97.7 117.7
    3.7730 116(14) 0.00507 97.7 118.2
    3.7740 105(13) 0.00553 97.7 118.6
    3.7750 137(15) 0.00427 97.7 119.1
    3.7760 107(13) 0.00551 97.7 119.6
    3.7770 124(15) 0.00472 97.7 120.1
    3.7780 147(16) 0.00393 97.7 120.6
    3.7790 140(16) 0.00416 97.7 121.1
    3.7800 118(14) 0.00493 97.7 121.6
    3.7810 138(15) 0.00420 97.8 122.0
    3.7820 134(15) 0.00431 97.8 122.4
    3.7830 156(16) 0.00371 97.8 122.6
    3.7840 149(16) 0.00397 97.8 122.8
    3.7850 132(15) 0.00441 97.8 122.9
    3.7860 120(14) 0.00488 97.8 122.9
    3.7870 130(15) 0.00447 97.8 122.8
    3.7880 131(15) 0.00445 97.8 122.7
    3.7890 104(13) 0.00558 97.8 122.4
    3.7900 104(13) 0.00567 97.8 122.1
    3.7910 113(14) 0.00514 97.8 121.7
    3.7920 120(14) 0.00482 97.8 121.3
    3.7930 128(15) 0.00451 97.8 120.8
    3.7940 137(15) 0.00422 97.8 120.4
    3.7950 130(15) 0.00454 97.8 119.9
    3.7960 117(14) 0.00502 97.8 119.5
    3.7970 122(14) 0.00478 97.8 119.1
    3.7980 109(14) 0.00530 97.8 118.7
    3.7990 109(14) 0.00535 97.8 118.3
    3.8000 125(15) 0.00467 97.8 117.9
    3.8010 109(14) 0.00533 97.8 117.6
    3.8020 126(15) 0.00463 97.8 117.3
    3.8030 117(14) 0.00493 97.8 117.0
    3.8040 111(14) 0.00528 97.8 116.8
    3.8050 103(13) 0.00565 97.8 116.5
    3.8060 102(13) 0.00568 97.8 116.3
    3.8070 115(14) 0.00504 97.8 116.1
    3.8080 115(14) 0.00503 97.8 115.9
    3.8090 123(15) 0.00475 97.8 115.8
    3.8100 113(14) 0.00522 97.8 115.6
    3.8110 126(15) 0.00469 97.8 115.5
    3.8120 111(14) 0.00523 97.8 115.4
    3.8130 98(13) 0.00595 97.8 115.2
    3.8140 106(13) 0.00549 97.8 115.2
    3.8150 95(13) 0.00613 97.8 115.1
    3.8160 110(14) 0.00535 97.8 115.0
    3.8170 119(14) 0.00490 97.8 114.9
    3.8180 84(12) 0.00702 97.8 114.9
    3.8190 110(14) 0.00535 97.8 114.8
    3.8200 113(14) 0.00519 97.8 114.8
    3.8210 106(14) 0.00544 97.8 114.7
    3.8220 89(12) 0.00654 97.8 114.7
    3.8230 106(14) 0.00548 97.8 114.7
    3.8240 92(13) 0.00635 97.8 114.6
    3.8250 100(13) 0.00583 97.9 114.6
    3.8260 103(13) 0.00562 97.9 114.6
    3.8270 113(14) 0.00519 97.9 114.6
    3.8280 116(14) 0.00502 97.9 114.6
    3.8290 90(12) 0.00653 97.9 114.6
    3.8300 101(13) 0.00584 97.9 114.6
    3.8310 109(14) 0.00529 97.9 114.6
    3.8320 114(14) 0.00514 97.9 114.6
    3.8330 100(13) 0.00586 97.9 114.6
    3.8340 109(14) 0.00530 97.9 114.6
    3.8350 106(14) 0.00547 97.9 114.6
    3.8360 108(14) 0.00536 97.9 114.6
    3.8370 93(13) 0.00619 97.9 114.6
    3.8380 91(13) 0.00631 97.9 114.6
    3.8390 102(13) 0.00579 97.9 114.6
    3.8400 115(14) 0.00507 97.9 114.6
    3.8410 105(13) 0.00554 97.9 114.6
    3.8420 101(13) 0.00568 97.9 114.6
    3.8430 109(14) 0.00535 97.9 114.6
    3.8440 119(14) 0.00490 97.9 114.7
    3.8450 104(13) 0.00561 97.9 114.7
    3.8460 106(13) 0.00552 97.9 114.7
    3.8470 102(13) 0.00578 97.9 114.7
    3.8480 108(14) 0.00539 97.9 114.7
    3.8490 123(15) 0.00475 97.9 114.8
    3.8500 113(14) 0.00525 97.9 114.8
    3.8510 125(15) 0.00469 97.9 114.8
    3.8520 106(13) 0.00550 97.9 114.8
    3.8530 120(14) 0.00485 97.9 114.8
    3.8540 131(15) 0.00444 97.9 114.9
    3.8550 114(14) 0.00514 97.9 114.9
    3.8560 112(14) 0.00518 97.9 114.9
    3.8570 102(13) 0.00568 97.9 114.9
    3.8580 93(13) 0.00622 97.9 114.9
    3.8590 114(14) 0.00515 97.9 115.0
    3.8600 113(14) 0.00515 97.9 115.0
    3.8610 119(14) 0.00488 97.9 115.0
    3.8620 116(14) 0.00502 97.9 115.0
    3.8630 103(13) 0.00570 97.9 115.1
    3.8640 115(14) 0.00509 97.9 115.1
    3.8650 101(13) 0.00575 97.9 115.1
    3.8660 95(13) 0.00619 97.9 115.2
    3.8670 105(13) 0.00557 97.9 115.2
    3.8680 113(14) 0.00514 97.9 115.2
    3.8690 120(14) 0.00488 97.9 115.2
    3.8700 106(13) 0.00552 97.9 115.3
    3.8710 98(13) 0.00595 98.0 115.3
    3.8720 98(13) 0.00589 98.0 115.3
    3.8730 108(14) 0.00543 98.0 115.3
    3.8740 130(15) 0.00448 98.0 115.4
    3.8750 114(14) 0.00508 98.0 115.4
    3.8760 110(14) 0.00530 98.0 115.4
    3.8770 104(13) 0.00557 98.0 115.5
    3.8780 106(14) 0.00547 98.0 115.5
    3.8790 124(15) 0.00473 98.0 115.5
    3.8800 109(14) 0.00533 98.0 115.5
    3.8810 105(13) 0.00555 98.0 115.6
    3.8820 125(15) 0.00464 98.0 115.6
    3.8830 106(13) 0.00554 98.0 115.6
    3.8840 112(14) 0.00517 98.0 115.7
    3.8850 107(14) 0.00537 98.0 115.7
    3.8860 103(13) 0.00575 98.0 115.7
    3.8870 109(14) 0.00543 98.0 115.8
    3.8880 116(14) 0.00499 98.0 115.8
    3.8890 102(13) 0.00575 98.0 115.8
    3.8900 104(13) 0.00562 98.0 115.9
    3.8910 125(15) 0.00466 98.0 115.9
    3.8920 132(15) 0.00440 98.0 115.9
    3.8930 121(14) 0.00479 98.0 115.9
    3.8940 109(14) 0.00528 98.0 116.0
    3.8950 107(14) 0.00539 98.0 116.0
    3.8960 98(13) 0.00592 98.0 116.0
    3.8970 125(15) 0.00465 98.0 116.1
    3.8980 114(14) 0.00511 98.0 116.1
    3.8990 92(13) 0.00638 98.0 116.1
    3.9000 104(13) 0.00560 98.0 116.2
    3.9010 115(14) 0.00510 98.0 116.2
    3.9020 117(14) 0.00502 98.0 116.2
    3.9030 93(13) 0.00628 98.0 116.3
    3.9040 102(13) 0.00571 98.0 116.3
    3.9050 113(14) 0.00512 98.0 116.3
    3.9060 116(14) 0.00502 98.0 116.4
    3.9070 129(15) 0.00453 98.0 116.4
    3.9080 128(15) 0.00454 98.0 116.4
    3.9090 129(15) 0.00446 98.0 116.5
    3.9100 114(14) 0.00510 98.0 116.5
    3.9110 91(13) 0.00639 98.0 116.5
    3.9120 113(14) 0.00516 98.0 116.6
    3.9130 108(14) 0.00543 98.0 116.6
    3.9140 129(15) 0.00453 98.0 116.6
    3.9150 134(15) 0.00434 98.0 116.7
    3.9160 117(14) 0.00500 98.1 116.7
    3.9170 104(13) 0.00560 98.1 116.7
    3.9180 111(14) 0.00524 98.1 116.8
    3.9190 107(14) 0.00538 98.1 116.8
    3.9200 105(13) 0.00552 98.1 116.8
    3.9210 102(13) 0.00574 98.1 116.9
    3.9220 103(13) 0.00568 98.1 116.9
    3.9230 109(14) 0.00537 98.1 116.9
    3.9240 100(13) 0.00590 98.1 117.0
    3.9250 106(13) 0.00551 98.1 117.0
    3.9260 122(15) 0.00473 98.1 117.1
    3.9270 111(14) 0.00520 98.1 117.1
    3.9280 121(14) 0.00478 98.1 117.1
    3.9290 113(14) 0.00511 98.1 117.2
    3.9300 111(14) 0.00522 98.1 117.2
    3.9310 106(14) 0.00549 98.1 117.2
    3.9320 104(13) 0.00558 98.1 117.3
    3.9330 119(14) 0.00486 98.1 117.3
    3.9340 117(14) 0.00497 98.1 117.3
    3.9350 112(14) 0.00525 98.1 117.4
    3.9360 93(13) 0.00635 98.1 117.4
    3.9370 96(13) 0.00610 98.1 117.4
    3.9380 108(14) 0.00540 98.1 117.5
    3.9390 117(14) 0.00501 98.1 117.5
    3.9400 126(15) 0.00462 98.1 117.5
    3.9410 109(14) 0.00533 98.1 117.6
    3.9420 111(14) 0.00521 98.1 117.6
    3.9430 107(14) 0.00543 98.1 117.7
    3.9440 97(13) 0.00604 98.1 117.7
    3.9450 119(14) 0.00493 98.1 117.7
    3.9460 128(15) 0.00457 98.1 117.8
    3.9470 107(13) 0.00550 98.1 117.8
    3.9480 117(14) 0.00507 98.1 117.8
    3.9490 127(15) 0.00458 98.1 117.9
    3.9500 103(13) 0.00566 98.1 117.9
    3.9510 91(13) 0.00639 98.1 117.9
    3.9520 103(13) 0.00559 98.1 118.0
    3.9530 116(14) 0.00501 98.1 118.0
    3.9540 109(14) 0.00531 98.1 118.0
    3.9550 108(14) 0.00543 98.1 118.1
    3.9560 89(12) 0.00652 98.1 118.1
    3.9570 108(14) 0.00540 98.1 118.2
    3.9580 117(14) 0.00501 98.1 118.2
    3.9590 108(14) 0.00543 98.1 118.2
    3.9600 112(14) 0.00523 98.1 118.3
    3.9610 95(13) 0.00616 98.2 118.3
    3.9620 117(14) 0.00502 98.2 118.3
    3.9630 118(14) 0.00496 98.2 118.4
    3.9640 110(14) 0.00525 98.2 118.4
    3.9650 101(13) 0.00571 98.2 118.5
    3.9660 114(14) 0.00509 98.2 118.5
    3.9670 110(14) 0.00524 98.2 118.5
    3.9680 108(14) 0.00540 98.2 118.6
    3.9690 147(16) 0.00403 98.2 118.6
    3.9700 133(15) 0.00441 98.2 118.6
    3.9710 137(15) 0.00424 98.2 118.7
    3.9720 139(16) 0.00413 98.2 118.7
    3.9730 110(14) 0.00539 98.2 118.7
    3.9740 113(14) 0.00521 98.2 118.8
    3.9750 107(14) 0.00541 98.2 118.8
    3.9760 97(13) 0.00596 98.2 118.9
    3.9770 93(13) 0.00627 98.2 118.9
    3.9780 101(13) 0.00577 98.2 118.9
    3.9790 124(15) 0.00469 98.2 119.0
    3.9800 96(13) 0.00622 98.2 119.0
    3.9810 93(13) 0.00632 98.2 119.1
    3.9820 122(14) 0.00484 98.2 119.1
    3.9830 120(14) 0.00486 98.2 119.1
    3.9840 133(15) 0.00436 98.2 119.2
    3.9850 136(15) 0.00428 98.2 119.2
    3.9860 110(14) 0.00534 98.2 119.3
    3.9870 110(14) 0.00529 98.2 119.3
    3.9880 125(15) 0.00473 98.2 119.3
    3.9890 128(15) 0.00466 98.2 119.4
    3.9900 121(14) 0.00486 98.2 119.4
    3.9910 97(13) 0.00607 98.2 119.4
    3.9920 122(14) 0.00480 98.2 119.5
    3.9930 100(13) 0.00588 98.2 119.5
    3.9940 123(14) 0.00476 98.2 119.6
    3.9950 127(15) 0.00456 98.2 119.6
    3.9960 110(14) 0.00528 98.2 119.6
    3.9970 109(14) 0.00527 98.2 119.7
    3.9980 131(15) 0.00439 98.2 119.7
    3.9990 134(15) 0.00432 98.2 119.8
    4.0000 132(14) 0.00542 98.2 119.8
    4.0010 113(12) 0.00644 98.2 119.8
    4.0020 127(13) 0.00569 98.2 119.9
    4.0030 117(13) 0.00613 98.2 119.9
    4.0040 103(12) 0.00702 98.2 119.9
    4.0050 98(12) 0.00734 98.2 120.0
    4.0060 107(12) 0.00684 98.2 120.0
    4.0070 109(12) 0.00663 98.3 120.1
    4.0080 113(12) 0.00640 98.3 120.1
    4.0090 118(13) 0.00609 98.3 120.1
    4.0100 112(13) 0.00636 98.3 120.2
    4.0110 127(13) 0.00564 98.3 120.2
    4.0120 109(12) 0.00663 98.3 120.3
    4.0130 103(12) 0.00701 98.3 120.3
    4.0140 108(12) 0.00670 98.3 120.3
    4.0150 111(12) 0.00644 98.3 120.4
    4.0160 99(12) 0.00728 98.3 120.4
    4.0170 100(12) 0.00718 98.3 120.5
    4.0180 100(12) 0.00715 98.3 120.5
    4.0190 95(11) 0.00759 98.3 120.5
    4.0200 106(12) 0.00680 98.3 120.6
    4.0210 114(13) 0.00631 98.3 120.6
    4.0220 125(13) 0.00573 98.3 120.7
    4.0230 106(12) 0.00666 98.3 120.7
    4.0240 104(12) 0.00687 98.3 120.7
    4.0250 108(12) 0.00661 98.3 120.8
    4.0260 113(13) 0.00633 98.3 120.8
    4.0270 106(12) 0.00687 98.3 120.9
    4.0280 102(12) 0.00711 98.3 120.9
    4.0290 119(13) 0.00602 98.3 120.9
    4.0300 103(12) 0.00703 98.3 121.0
    4.0310 101(12) 0.00711 98.3 121.0
    4.0320 104(12) 0.00692 98.3 121.1
    4.0330 109(12) 0.00660 98.3 121.1
    4.0340 113(13) 0.00636 98.3 121.1
    4.0350 85(11) 0.00856 98.3 121.2
    4.0360 90(11) 0.00806 98.3 121.2
    4.0370 100(12) 0.00743 98.3 121.3
    4.0380 106(12) 0.00687 98.3 121.3
    4.0390 114(13) 0.00634 98.3 121.4
    4.0400 103(12) 0.00690 98.3 121.4
    4.0410 119(13) 0.00607 98.3 121.4
    4.0420 133(14) 0.00548 98.3 122.6
    4.0430 120(13) 0.00602 98.3 122.6
    4.0440 115(13) 0.00629 98.3 122.7
    4.0450 116(13) 0.00618 98.3 122.7
    4.0460 125(13) 0.00580 98.3 122.8
    4.0470 98(12) 0.00735 98.3 122.8
    4.0480 99(12) 0.00727 98.3 122.9
    4.0490 110(12) 0.00653 98.3 122.9
    4.0500 112(12) 0.00644 98.3 123.0
    4.0510 125(13) 0.00580 98.3 123.0
    4.0520 120(13) 0.00594 98.3 123.1
    4.0530 123(13) 0.00586 98.4 123.1
    4.0540 124(13) 0.00583 98.4 123.2
    4.0550 115(13) 0.00632 98.4 123.2
    4.0560 106(12) 0.00693 98.4 123.3
    4.0570 119(13) 0.00608 98.4 123.3
    4.0580 116(13) 0.00618 98.4 123.4
    4.0590 121(13) 0.00594 98.4 123.4
    4.0600 112(12) 0.00649 98.4 123.5
    4.0610 98(12) 0.00736 98.4 123.5
    4.0620 122(13) 0.00593 98.4 123.6
    4.0630 134(14) 0.00536 98.4 123.6
    4.0640 137(14) 0.00519 98.4 123.7
    4.0650 128(13) 0.00562 98.4 123.7
    4.0660 130(13) 0.00558 98.4 123.8
    4.0670 113(13) 0.00636 98.4 123.8
    4.0680 105(12) 0.00684 98.4 123.9
    4.0690 120(13) 0.00601 98.4 123.9
    4.0700 115(13) 0.00618 98.4 124.0
    4.0710 100(12) 0.00717 98.4 124.0
    4.0720 125(13) 0.00577 98.4 124.1
    4.0730 129(13) 0.00557 98.4 124.1
    4.0740 118(13) 0.00608 98.4 124.2
    4.0750 111(12) 0.00660 98.4 124.3
    4.0760 127(13) 0.00573 98.4 124.3
    4.0770 102(12) 0.00710 98.4 124.4
    4.0780 99(12) 0.00732 98.4 124.4
    4.0790 115(13) 0.00638 98.4 124.5
    4.0800 133(14) 0.00540 98.4 124.5
    4.0810 118(13) 0.00610 98.4 124.6
    4.0820 114(13) 0.00631 98.4 124.6
    4.0830 115(13) 0.00626 98.4 124.7
    4.0840 135(14) 0.00532 98.4 124.7
    4.0850 98(12) 0.00745 98.4 124.8
    4.0860 88(11) 0.00831 98.4 124.9
    4.0870 116(13) 0.00628 98.4 124.9
    4.0880 109(12) 0.00660 98.4 125.0
    4.0890 92(11) 0.00784 98.4 125.0
    4.0900 118(13) 0.00614 98.4 125.1
    4.0910 126(13) 0.00574 98.4 125.1
    4.0920 116(13) 0.00623 98.4 125.2
    4.0930 116(13) 0.00617 98.4 125.3
    4.0940 113(13) 0.00640 98.4 125.3
    4.0950 116(13) 0.00616 98.4 125.4
    4.0960 120(13) 0.00594 98.4 125.4
    4.0970 105(12) 0.00684 98.4 125.5
    4.0980 109(12) 0.00660 98.4 125.6
    4.0990 96(12) 0.00743 98.5 125.6
    4.1000 113(13) 0.00631 98.5 125.7
    4.1010 105(12) 0.00687 98.5 125.7
    4.1020 88(11) 0.00817 98.5 125.8
    4.1030 107(12) 0.00676 98.5 125.9
    4.1040 97(12) 0.00746 98.5 125.9
    4.1050 120(13) 0.00605 98.5 126.0
    4.1060 104(12) 0.00689 98.5 126.0
    4.1070 123(13) 0.00588 98.5 126.1
    4.1080 123(13) 0.00581 98.5 126.2
    4.1090 103(12) 0.00695 98.5 126.2
    4.1100 112(13) 0.00635 98.5 126.3
    4.1110 123(13) 0.00576 98.5 126.4
    4.1120 133(14) 0.00532 98.5 126.4
    4.1130 120(13) 0.00604 98.5 126.5
    4.1140 101(12) 0.00720 98.5 126.6
    4.1150 112(12) 0.00656 98.5 126.6
    4.1160 97(12) 0.00740 98.5 126.7
    4.1170 110(12) 0.00651 98.5 126.7
    4.1180 114(13) 0.00636 98.5 126.8
    4.1190 123(13) 0.00582 98.5 126.9
    4.1200 104(12) 0.00699 98.5 127.0
    4.1210 127(13) 0.00571 98.5 127.0
    4.1220 115(13) 0.00628 98.5 127.1
    4.1230 145(14) 0.00492 98.5 127.2
    4.1240 134(14) 0.00536 98.5 127.2
    4.1250 129(13) 0.00558 98.5 127.3
    4.1260 125(13) 0.00574 98.5 127.4
    4.1270 113(13) 0.00639 98.5 127.4
    4.1280 118(13) 0.00607 98.5 127.5
    4.1290 128(13) 0.00562 98.5 127.6
    4.1300 120(13) 0.00601 98.5 127.7
    4.1310 114(13) 0.00629 98.5 127.7
    4.1320 120(13) 0.00601 98.5 127.8
    4.1330 127(13) 0.00562 98.5 127.9
    4.1340 117(13) 0.00610 98.5 128.0
    4.1350 101(12) 0.00711 98.5 128.0
    4.1360 114(13) 0.00629 98.5 128.1
    4.1370 121(13) 0.00592 98.5 128.2
    4.1380 114(13) 0.00631 98.5 128.3
    4.1390 102(12) 0.00706 98.5 128.3
    4.1400 120(13) 0.00594 98.5 128.4
    4.1410 118(13) 0.00607 98.5 128.5
    4.1420 110(12) 0.00654 98.5 128.6
    4.1430 133(14) 0.00539 98.5 128.7
    4.1440 134(14) 0.00536 98.5 128.7
    4.1450 136(14) 0.00523 98.6 128.8
    4.1460 116(13) 0.00615 98.6 128.9
    4.1470 120(13) 0.00601 98.6 129.0
    4.1480 115(13) 0.00625 98.6 129.1
    4.1490 117(13) 0.00614 98.6 129.2
    4.1500 112(12) 0.00641 98.6 129.2
    4.1510 115(13) 0.00629 98.6 129.3
    4.1520 122(13) 0.00589 98.6 129.4
    4.1530 132(14) 0.00549 98.6 129.5
    4.1540 124(13) 0.00580 98.6 130.8
    4.1550 127(13) 0.00560 98.6 131.2
    4.1560 114(13) 0.00630 98.6 131.3
    4.1570 121(13) 0.00592 98.6 131.4
    4.1580 119(13) 0.00601 98.6 131.5
    4.1590 112(12) 0.00644 98.6 131.6
    4.1600 110(12) 0.00662 98.6 131.7
    4.1610 115(13) 0.00627 98.6 131.8
    4.1620 111(12) 0.00642 98.6 131.9
    4.1630 105(12) 0.00678 98.6 132.1
    4.1640 106(12) 0.00673 98.6 132.2
    4.1650 110(12) 0.00650 98.6 132.3
    4.1660 115(13) 0.00623 98.6 132.4
    4.1670 119(13) 0.00599 98.6 132.5
    4.1680 125(13) 0.00574 98.6 132.6
    4.1690 122(13) 0.00595 98.6 132.7
    4.1700 124(13) 0.00580 98.6 132.9
    4.1710 108(12) 0.00662 98.6 133.0
    4.1720 143(14) 0.00502 98.6 133.1
    4.1730 134(14) 0.00533 98.6 133.2
    4.1740 108(12) 0.00669 98.6 133.4
    4.1750 121(13) 0.00595 98.6 133.5
    4.1760 121(13) 0.00590 98.6 133.6
    4.1770 102(12) 0.00698 98.6 133.7
    4.1780 127(13) 0.00566 98.6 133.9
    4.1790 124(13) 0.00586 98.6 134.0
    4.1800 113(13) 0.00635 98.6 134.2
    4.1810 110(12) 0.00657 98.6 134.3
    4.1820 111(12) 0.00648 98.6 134.4
    4.1830 120(13) 0.00593 98.6 134.6
    4.1840 142(14) 0.00504 98.6 134.7
    4.1850 120(13) 0.00584 98.6 134.9
    4.1860 127(13) 0.00565 98.6 135.0
    4.1870 125(13) 0.00574 98.6 135.2
    4.1880 119(13) 0.00606 98.6 135.3
    4.1890 126(13) 0.00582 98.6 135.5
    4.1900 125(13) 0.00586 98.6 135.6
    4.1910 116(13) 0.00624 98.7 135.8
    4.1920 113(12) 0.00645 98.7 136.0
    4.1930 116(13) 0.00619 98.7 136.1
    4.1940 122(13) 0.00586 98.7 136.3
    4.1950 124(13) 0.00575 98.7 136.5
    4.1960 130(13) 0.00552 98.7 136.6
    4.1970 109(12) 0.00664 98.7 136.8
    4.1980 115(13) 0.00627 98.7 137.0
    4.1990 125(13) 0.00578 98.7 137.2
    4.2000 118(13) 0.00620 98.7 137.4
    4.2010 131(13) 0.00553 98.7 137.5
    4.2020 126(13) 0.00571 98.7 137.7
    4.2030 118(13) 0.00605 98.7 137.9
    4.2040 126(13) 0.00564 98.7 138.1
    4.2050 132(14) 0.00544 98.7 138.3
    4.2060 131(13) 0.00551 98.7 138.5
    4.2070 133(14) 0.00541 98.7 138.8
    4.2080 116(13) 0.00624 98.7 139.0
    4.2090 102(12) 0.00707 98.7 139.2
    4.2100 122(13) 0.00592 98.7 139.4
    4.2110 109(12) 0.00654 98.7 139.6
    4.2120 121(13) 0.00589 98.7 139.9
    4.2130 117(13) 0.00612 98.7 140.1
    4.2140 95(12) 0.00747 98.7 140.4
    4.2150 123(13) 0.00582 98.7 140.6
    4.2160 130(13) 0.00553 98.7 140.9
    4.2170 127(13) 0.00569 98.7 141.1
    4.2180 113(13) 0.00634 98.7 141.4
    4.2190 121(13) 0.00599 98.7 141.6
    4.2200 131(13) 0.00550 98.7 141.9
    4.2210 123(13) 0.00583 98.7 142.2
    4.2220 131(14) 0.00549 98.7 142.5
    4.2230 130(13) 0.00551 98.7 142.8
    4.2240 140(14) 0.00514 98.7 143.1
    4.2250 156(15) 0.00460 98.7 143.4
    4.2260 145(14) 0.00504 98.7 143.7
    4.2270 126(13) 0.00570 98.7 144.0
    4.2280 128(13) 0.00561 98.7 144.4
    4.2290 134(14) 0.00532 98.7 144.7
    4.2300 128(13) 0.00558 98.7 145.1
    4.2310 135(14) 0.00534 98.7 145.4
    4.2320 132(14) 0.00545 98.7 145.8
    4.2330 125(13) 0.00569 98.7 146.2
    4.2340 149(14) 0.00481 98.7 146.6
    4.2350 145(14) 0.00496 98.7 147.0
    4.2360 134(14) 0.00530 98.7 147.4
    4.2370 152(15) 0.00469 98.7 147.8
    4.2380 128(13) 0.00560 98.8 148.2
    4.2390 101(12) 0.00714 98.8 148.7
    4.2400 121(13) 0.00593 98.8 149.2
    4.2410 115(13) 0.00626 98.8 149.6
    4.2420 110(12) 0.00654 98.8 150.1
    4.2430 127(13) 0.00567 98.8 150.6
    4.2440 137(14) 0.00523 98.8 151.2
    4.2450 126(13) 0.00568 98.8 151.7
    4.2460 121(13) 0.00593 98.8 152.3
    4.2470 135(14) 0.00529 98.8 152.8
    4.2480 125(13) 0.00580 98.8 153.4
    4.2490 129(13) 0.00563 98.8 154.1
    4.2500 141(14) 0.00511 98.8 154.7
    4.2510 130(13) 0.00555 98.8 155.4
    4.2520 151(15) 0.00472 98.8 156.0
    4.2530 154(15) 0.00464 98.8 156.8
    4.2540 138(14) 0.00527 98.8 157.5
    4.2550 141(14) 0.00515 98.8 158.3
    4.2560 122(13) 0.00592 98.8 159.1
    4.2570 125(13) 0.00572 98.8 159.9
    4.2580 150(15) 0.00475 98.8 160.7
    4.2590 136(14) 0.00531 98.8 161.6
    4.2600 133(14) 0.00545 98.8 162.5
    4.2610 137(14) 0.00523 98.8 163.5
    4.2620 128(13) 0.00558 98.8 164.5
    4.2630 133(14) 0.00542 98.8 165.5
    4.2640 133(14) 0.00545 98.8 166.6
    4.2650 146(14) 0.00498 98.8 167.7
    4.2660 137(14) 0.00523 98.8 168.9
    4.2670 161(15) 0.00445 98.8 170.1
    4.2680 133(14) 0.00543 98.8 171.3
    4.2690 159(15) 0.00454 98.8 172.6
    4.2700 138(14) 0.00528 98.8 174.0
    4.2710 148(14) 0.00485 98.8 175.4
    4.2720 142(14) 0.00506 98.8 176.8
    4.2730 148(14) 0.00485 98.8 178.4
    4.2740 163(15) 0.00441 98.8 179.9
    4.2750 138(14) 0.00519 98.8 181.6
    4.2760 163(15) 0.00439 98.8 183.3
    4.2770 138(14) 0.00520 98.8 185.0
    4.2780 129(13) 0.00553 98.8 186.9
    4.2790 145(14) 0.00495 98.8 188.8
    4.2800 133(14) 0.00536 98.8 190.7
    4.2810 138(14) 0.00520 98.8 192.8
    4.2820 148(14) 0.00481 98.8 194.9
    4.2830 158(15) 0.00452 98.8 197.1
    4.2840 177(16) 0.00405 98.8 199.3
    4.2850 155(15) 0.00470 98.9 201.6
    4.2860 161(15) 0.00449 98.9 204.0
    4.2870 170(15) 0.00423 98.9 206.5
    4.2880 183(16) 0.00391 98.9 209.0
    4.2890 192(16) 0.00375 98.9 211.6
    4.2900 188(16) 0.00387 98.9 214.2
    4.2910 189(16) 0.00381 98.9 216.9
    4.2920 181(16) 0.00396 98.9 219.7
    4.2930 177(16) 0.00405 98.9 222.5
    4.2940 205(17) 0.00352 98.9 225.3
    4.2950 208(17) 0.003469 98.9 228.2
    4.2960 245(18) 0.002931 98.9 231.0
    4.2970 255(19) 0.002786 98.9 233.9
    4.2980 223(18) 0.003223 98.9 236.7
    4.2990 251(19) 0.002868 98.9 239.6
    4.3000 268(19) 0.002669 98.9 242.3
    4.3010  28E1(2)
                   0.002529 98.9 245.0
    4.3020  31E1(2)
                   0.002319 98.9 247.6
    4.3030  31E1(2)
                   0.002301 98.9 250.1
    4.3040  35E1(2)
                   0.002030 98.9 252.5
    4.3050  39E1(2)
                   0.001817 98.9 254.7
    4.3060  38E1(2)
                   0.001866 98.9 256.8
    4.3070  38E1(2)
                   0.001879 98.9 258.7
    4.3080  40E1(2)
                   0.001801 98.9 260.3
    4.3090  40E1(2)
                   0.001811 98.9 261.8
    4.3100  40E1(2)
                   0.001810 98.9 263.0
    4.3110  41E1(2)
                   0.001755 98.9 263.9
    4.3120  39E1(2)
                   0.001859 98.9 264.6
    4.3130  40E1(2)
                   0.001797 98.9 265.1
    4.3140  42E1(2)
                   0.001726 98.9 265.3
    4.3150  41E1(2)
                   0.001732 98.9 265.3
    4.3160  39E1(2)
                   0.001836 98.9 265.0
    4.3170  36E1(2)
                   0.002015 98.9 264.5
    4.3180  37E1(2)
                   0.001918 98.9 263.9
    4.3190  34E1(2)
                   0.002110 98.9 263.0
    4.3200  36E1(2)
                   0.002002 98.9 261.9
    4.3210  32E1(2)
                   0.002262 98.9 260.7
    4.3220  33E1(2)
                   0.002194 98.9 259.4
    4.3230  30E1(2)
                   0.002422 98.9 258.0
    4.3240 267(19) 0.002715 98.9 256.5
    4.3250  28E1(2)
                   0.002549 98.9 254.9
    4.3260  27E1(2)
                   0.002621 98.9 253.3
    4.3270 270(19) 0.002672 98.9 251.7
    4.3280 270(19) 0.002673 98.9 250.1
    4.3290 269(19) 0.002669 98.9 248.6
    4.3300 230(18) 0.003104 98.9 247.0
    4.3310 257(19) 0.002801 98.9 245.5
    4.3320 258(19) 0.002797 99.0 244.1
    4.3330 242(18) 0.002942 99.0 242.8
    4.3340 224(18) 0.003171 99.0 241.6
    4.3350 242(18) 0.002948 99.0 240.5
    4.3360 231(18) 0.003092 99.0 239.6
    4.3370 208(17) 0.003440 99.0 238.8
    4.3380 246(19) 0.002906 99.0 238.1
    4.3390 217(17) 0.003291 99.0 237.7
    4.3400 211(17) 0.003378 99.0 237.4
    4.3410 218(17) 0.003271 99.0 237.3
    4.3420 214(17) 0.003347 99.0 237.5
    4.3430 211(17) 0.003425 99.0 237.8
    4.3440 226(18) 0.003176 99.0 238.4
    4.3450 239(18) 0.003001 99.0 239.3
    4.3460 253(19) 0.002846 99.0 240.4
    4.3470 245(18) 0.002957 99.0 241.8
    4.3480 244(18) 0.002952 99.0 243.4
    4.3490 267(19) 0.002702 99.0 245.2
    4.3500 274(19) 0.002643 99.0 247.3
    4.3510 224(18) 0.003240 99.0 249.5
    4.3520 237(18) 0.003055 99.0 251.9
    4.3530 269(19) 0.002681 99.0 254.2
    4.3540 256(19) 0.002832 99.0 256.5
    4.3550 227(18) 0.003158 99.0 258.5
    4.3560 236(18) 0.003044 99.0 260.3
    4.3570 235(18) 0.003054 99.0 261.7
    4.3580 262(19) 0.002753 99.0 262.7
    4.3590 267(19) 0.002697 99.0 263.5
    4.3600 269(19) 0.002670 99.0 264.1
    4.3610  30E1(2)
                   0.002371 99.0 264.6
    4.3620  29E1(2)
                   0.002478 99.0 265.1
    4.3630  28E1(2)
                   0.002534 99.0 265.8
    4.3640  30E1(2)
                   0.002428 99.0 266.8
    4.3650  30E1(2)
                   0.002371 99.0 268.1
    4.3660  29E1(2)
                   0.002467 99.0 269.7
    4.3670  30E1(2)
                   0.002383 99.0 271.9
    4.3680  31E1(2)
                   0.002294 99.0 274.4
    4.3690  31E1(2)
                   0.002301 99.0 277.3
    4.3700  33E1(2)
                   0.002206 99.0 280.8
    4.3710  32E1(2)
                   0.002249 99.0 284.7
    4.3720  34E1(2)
                   0.002105 99.0 289.3
    4.3730  35E1(2)
                   0.002040 99.0 294.4
    4.3740  36E1(2)
                   0.001992 99.0 300.1
    4.3750  36E1(2)
                   0.001992 99.0 306.5
    4.3760  38E1(2)
                   0.001876 99.0 313.6
    4.3770  39E1(2)
                   0.001831 99.0 321.6
    4.3780  46E1(3)
                   0.001586 99.0 330.6
    4.3790  46E1(3)
                   0.001569 99.1 340.7
    4.3800  45E1(3)
                   0.001618 99.1 352.1
    4.3810  43E1(2)
                   0.001690 99.1 365.2
    4.3820  51E1(3)
                   0.001411 99.1 380.4
    4.3830  52E1(3)
                   0.001392 99.1 398.2
    4.3840  53E1(3)
                   0.001343 99.1 419.2
    4.3850  61E1(3)
                   0.001170 99.1 444.3
    4.3860  63E1(3)
                   0.001133 99.1 474.5
    4.3870  67E1(3)
                   0.001071 99.1 511.1
    4.3880  77E1(3)
                   0.000932 99.1 555.6
    4.3890  78E1(3)
                   0.000916 99.1 609.4
    4.3900  85E1(3)
                   0.000846 99.1 674.5
    4.3910  90E1(4)
                   0.000798 99. 753.
    4.3920  103E1(4)
                    0.000690 99. 846.
    4.3930  107E1(4)
                    0.000666 99. 956.
    4.3940  124E1(4)
                    0.000576 99. 1083.
    4.3950  136E1(4)
                    0.000527 99. 1230.
    4.3960  145E1(5)
                    0.000495 99. 1395.
    4.3970  160E1(5)
                    0.000449 99. 1579.
    4.3980  179E1(5)
                    0.000400 99. 1779.
    4.3990  196E1(5)
                    0.000365 99. 1993.
    4.4000  221E1(6)
                    0.0003242 99. 2216.
    4.4010  237E1(6)
                    0.0003008 99. 2443.
    4.4020  254E1(6)
                    0.0002805 99. 2664.
    4.4030  284E1(6)
                    0.0002508 99. 2872.
    4.4040  302E1(7)
                    0.0002366 99. 3056.
    4.4050  315E1(7)
                    0.0002275 99. 3205.
    4.4060  327E1(7)
                    0.0002187 99. 3314.
    4.4070  336E1(7)
                    0.0002130 99. 3381.
    4.4080  326E1(7)
                    0.0002190 99. 3407.
    4.4090  323E1(7)
                    0.0002223 99. 3401.
    4.4100  329E1(7)
                    0.0002179 99. 3372.
    4.4110  317E1(7)
                    0.0002255 99. 3327.
    4.4120  308E1(7)
                    0.0002326 99. 3276.
    4.4130  307E1(7)
                    0.0002333 99. 3222.
    4.4140  299E1(7)
                    0.0002396 99. 3168.
    4.4150  303E1(7)
                    0.0002364 99. 3113.
    4.4160  300E1(7)
                    0.0002386 99. 3055.
    4.4170  288E1(6)
                    0.0002488 99. 2991.
    4.4180  289E1(6)
                    0.0002482 99. 2916.
    4.4190  294E1(6)
                    0.0002440 99. 2827.
    4.4200  278E1(6)
                    0.0002578 99. 2722.
    4.4210  267E1(6)
                    0.0002677 99. 2601.
    4.4220  260E1(6)
                    0.0002752 99. 2467.
    4.4230  240E1(6)
                    0.0002991 99. 2322.
    4.4240  226E1(6)
                    0.0003172 99. 2170.
    4.4250  205E1(5)
                    0.000351 99. 2016.
    4.4260  193E1(5)
                    0.000372 99. 1863.
    4.4270  178E1(5)
                    0.000403 99. 1714.
    4.4280  161E1(5)
                    0.000445 99. 1571.
    4.4290  154E1(5)
                    0.000468 99. 1436.
    4.4300  138E1(4)
                    0.000524 99. 1310.
    4.4310  129E1(4)
                    0.000556 99. 1194.
    4.4320  117E1(4)
                    0.000611 99. 1086.
    4.4330  101E1(4)
                    0.000714 99. 989.
    4.4340  96E1(4)
                   0.000755 99. 901.
    4.4350  85E1(3)
                   0.000846 99.2 821.9
    4.4360  83E1(3)
                   0.000867 99.2 751.4
    4.4370  80E1(3)
                   0.000898 99.2 689.1
    4.4380  71E1(3)
                   0.001005 99.2 634.1
    4.4390  68E1(3)
                   0.001060 99.2 585.8
    4.4400  63E1(3)
                   0.001139 99.2 543.7
    4.4410  59E1(3)
                   0.001220 99.2 506.8
    4.4420  51E1(3)
                   0.001402 99.2 474.7
    4.4430  53E1(3)
                   0.001362 99.2 446.7
    4.4440  48E1(3)
                   0.001480 99.2 422.3
    4.4450  45E1(3)
                   0.001606 99.2 400.9
    4.4460  42E1(2)
                   0.001735 99.2 382.1
    4.4470  40E1(2)
                   0.001807 99.2 365.5
    4.4480  41E1(2)
                   0.001755 99.2 350.9
    4.4490  40E1(2)
                   0.001783 99.2 337.8
    4.4500  34E1(2)
                   0.002133 99.2 326.1
    4.4510  35E1(2)
                   0.002056 99.2 315.5
    4.4520  33E1(2)
                   0.002198 99.2 305.9
    4.4530  32E1(2)
                   0.002272 99.2 297.1
    4.4540  31E1(2)
                   0.002304 99.2 289.1
    4.4550  29E1(2)
                   0.002455 99.2 281.8
    4.4560  32E1(2)
                   0.002233 99.2 275.0
    4.4570  30E1(2)
                   0.002349 99.2 268.6
    4.4580  29E1(2)
                   0.002449 99.2 262.8
    4.4590 260(19) 0.002760 99.2 257.3
    4.4600  28E1(2)
                   0.002610 99.2 252.2
    4.4610  29E1(2)
                   0.002518 99.2 247.4
    4.4620 250(19) 0.002882 99.2 242.9
    4.4630 241(18) 0.003003 99.2 238.7
    4.4640 230(18) 0.003126 99.2 234.8
    4.4650 267(19) 0.002696 99.2 231.0
    4.4660 248(19) 0.002887 99.2 227.5
    4.4670 259(19) 0.002769 99.2 224.2
    4.4680 251(19) 0.002857 99.2 221.1
    4.4690 235(18) 0.003044 99.2 218.1
    4.4700 259(19) 0.002755 99.2 215.3
    4.4710 226(18) 0.003180 99.2 212.7
    4.4720 266(19) 0.002705 99.2 210.1
    4.4730 244(19) 0.002921 99.2 207.7
    4.4740 205(17) 0.003490 99.3 205.5
    4.4750 216(17) 0.003309 99.3 203.3
    4.4760 217(17) 0.003310 99.3 201.3
    4.4770 207(17) 0.003467 99.3 199.3
    4.4780 212(17) 0.003388 99.3 197.4
    4.4790 182(16) 0.00398 99.3 195.7
    4.4800 197(17) 0.00365 99.3 194.0
    4.4810 192(16) 0.00372 99.3 192.3
    4.4820 180(16) 0.00400 99.3 190.8
    4.4830 176(16) 0.00409 99.3 189.3
    4.4840 203(17) 0.00353 99.3 187.9
    4.4850 185(16) 0.00389 99.3 186.6
    4.4860 180(16) 0.00400 99.3 185.3
    4.4870 203(17) 0.00353 99.3 184.0
    4.4880 185(16) 0.00389 99.3 182.8
    4.4890 174(16) 0.00413 99.3 181.7
    4.4900 184(16) 0.00389 99.3 180.6
    4.4910 174(16) 0.00411 99.3 179.6
    4.4920 194(16) 0.00370 99.3 178.6
    4.4930 204(17) 0.00353 99.3 177.6
    4.4940 194(16) 0.00367 99.3 176.7
    4.4950 176(16) 0.00408 99.3 175.8
    4.4960 183(16) 0.00390 99.3 174.9
    4.4970 163(15) 0.00440 99.3 174.1
    4.4980 163(15) 0.00442 99.3 173.3
    4.4990 164(15) 0.00440 99.3 172.5
    4.5000 186(16) 0.00389 99.3 171.8
    4.5010 198(17) 0.00364 99.3 171.1
    4.5020 176(16) 0.00403 99.3 170.4
    4.5030 197(17) 0.00363 99.3 169.8
    4.5040 180(16) 0.00397 99.3 169.1
    4.5050 175(16) 0.00412 99.3 168.5
    4.5060 184(16) 0.00394 99.3 169.0
    4.5070 164(15) 0.00438 99.3 168.4
    4.5080 157(15) 0.00457 99.3 167.9
    4.5090 155(15) 0.00463 99.3 167.4
    4.5100 178(16) 0.00402 99.3 166.9
    4.5110 156(15) 0.00462 99.3 166.4
    4.5120 158(15) 0.00454 99.3 165.9
    4.5130 176(16) 0.00409 99.3 165.5
    4.5140 168(15) 0.00430 99.3 165.1
    4.5150 148(14) 0.00485 99.3 164.6
    4.5160 172(15) 0.00418 99.3 164.2
    4.5170 164(15) 0.00436 99.3 163.8
    4.5180 149(14) 0.00477 99.3 163.5
    4.5190 160(15) 0.00444 99.3 163.1
    4.5200 182(16) 0.00394 99.3 162.8
    4.5210 176(16) 0.00406 99.3 162.4
    4.5220 158(15) 0.00448 99.4 162.1
    4.5230 168(15) 0.00428 99.4 161.8
    4.5240 170(15) 0.00419 99.4 161.5
    4.5250 172(16) 0.00413 99.4 161.2
    4.5260 160(15) 0.00448 99.4 160.9
    4.5270 148(14) 0.00486 99.4 160.6
    4.5280 150(14) 0.00480 99.4 160.4
    4.5290 157(15) 0.00456 99.4 160.1
    4.5300 156(15) 0.00459 99.4 159.9
    4.5310 150(14) 0.00478 99.4 159.7
    4.5320 156(15) 0.00461 99.4 159.4
    4.5330 145(14) 0.00491 99.4 159.2
    4.5340 144(14) 0.00497 99.4 159.0
    4.5350 147(14) 0.00494 99.4 158.8
    4.5360 150(14) 0.00479 99.4 158.7
    4.5370 150(14) 0.00476 99.4 158.5
    4.5380 160(15) 0.00449 99.4 158.3
    4.5390 174(16) 0.00413 99.4 158.1
    4.5400 173(16) 0.00415 99.4 158.0
    4.5410 164(15) 0.00436 99.4 157.8
    4.5420 155(15) 0.00464 99.4 157.7
    4.5430 142(14) 0.00507 99.4 157.6
    4.5440 150(14) 0.00477 99.4 157.4
    4.5450 171(15) 0.00423 99.4 157.3
    4.5460 162(15) 0.00448 99.4 157.2
    4.5470 157(15) 0.00463 99.4 157.1
    4.5480 160(15) 0.00451 99.4 157.0
    4.5490 161(15) 0.00441 99.4 156.9
    4.5500 171(15) 0.00420 99.4 156.8
    4.5510 159(15) 0.00456 99.4 156.7
    4.5520 173(15) 0.00419 99.4 156.7
    4.5530 174(16) 0.00415 99.4 156.6
    4.5540 158(15) 0.00455 99.4 156.5
    4.5550 179(16) 0.00403 99.4 156.5
    4.5560 175(16) 0.00409 99.4 156.4
    4.5570 166(15) 0.00431 99.4 156.4
    4.5580 147(14) 0.00493 99.4 156.4
    4.5590 148(14) 0.00492 99.4 156.3
    4.5600 155(15) 0.00464 99.4 156.3
    4.5610 177(16) 0.00408 99.4 156.3
    4.5620 169(15) 0.00427 99.4 156.3
    4.5630 153(15) 0.00465 99.4 156.3
    4.5640 166(15) 0.00431 99.4 156.3
    4.5650 171(15) 0.00418 99.4 156.3
    4.5660 161(15) 0.00446 99.4 156.3
    4.5670 145(14) 0.00498 99.4 156.3
    4.5680 159(15) 0.00455 99.4 156.3
    4.5690 158(15) 0.00453 99.4 156.4
    4.5700 159(15) 0.00454 99.5 156.4
    4.5710 155(15) 0.00466 99.5 156.5
    4.5720 156(15) 0.00462 99.5 156.5
    4.5730 159(15) 0.00454 99.5 156.6
    4.5740 154(15) 0.00468 99.5 156.7
    4.5750 150(14) 0.00481 99.5 156.7
    4.5760 152(15) 0.00472 99.5 156.8
    4.5770 172(16) 0.00414 99.5 156.9
    4.5780 166(15) 0.00431 99.5 157.0
    4.5790 148(14) 0.00491 99.5 157.1
    4.5800 175(16) 0.00414 99.5 157.2
    4.5810 148(14) 0.00499 99.5 157.4
    4.5820 160(15) 0.00459 99.5 157.5
    4.5830 136(14) 0.00528 99.5 157.6
    4.5840 166(15) 0.00433 99.5 157.8
    4.5850 172(15) 0.00419 99.5 157.9
    4.5860 148(14) 0.00489 99.5 158.1
    4.5870 163(15) 0.00443 99.5 158.3
    4.5880 161(15) 0.00444 99.5 158.5
    4.5890 173(16) 0.00412 99.5 158.7
    4.5900 168(15) 0.00424 99.5 158.9
    4.5910 170(15) 0.00422 99.5 159.1
    4.5920 155(15) 0.00462 99.5 159.4
    4.5930 150(14) 0.00479 99.5 159.7
    4.5940 150(14) 0.00481 99.5 159.9
    4.5950 134(14) 0.00538 99.5 160.2
    4.5960 153(15) 0.00470 99.5 161.5
    4.5970 152(15) 0.00474 99.5 161.8
    4.5980 141(14) 0.00509 99.5 162.1
    4.5990 170(15) 0.00422 99.5 162.5
    4.6000 149(14) 0.00487 99.5 162.9
    4.6010 146(14) 0.00494 99.5 163.3
    4.6020 165(15) 0.00435 99.5 163.7
    4.6030 170(15) 0.00424 99.5 164.1
    4.6040 180(16) 0.00403 99.5 164.6
    4.6050 157(15) 0.00459 99.5 165.1
    4.6060 163(15) 0.00438 99.5 165.6
    4.6070 155(15) 0.00462 99.5 166.1
    4.6080 159(15) 0.00450 99.5 166.7
    4.6090 158(15) 0.00456 99.5 167.3
    4.6100 183(16) 0.00392 99.5 167.9
    4.6110 166(15) 0.00431 99.5 168.5
    4.6120 161(15) 0.00440 99.5 169.2
    4.6130 166(15) 0.00435 99.5 169.9
    4.6140 168(15) 0.00428 99.5 170.6
    4.6150 166(15) 0.00438 99.5 171.4
    4.6160 169(15) 0.00428 99.5 172.2
    4.6170 170(15) 0.00423 99.5 173.0
    4.6180 175(16) 0.00412 99.6 173.9
    4.6190 177(16) 0.00407 99.6 174.7
    4.6200 169(15) 0.00428 99.6 175.6
    4.6210 155(15) 0.00461 99.6 176.6
    4.6220 173(16) 0.00414 99.6 177.5
    4.6230 182(16) 0.00393 99.6 178.5
    4.6240 175(16) 0.00410 99.6 179.5
    4.6250 174(16) 0.00411 99.6 180.5
    4.6260 187(16) 0.00386 99.6 181.5
    4.6270 187(16) 0.00383 99.6 182.6
    4.6280 169(15) 0.00423 99.6 183.6
    4.6290 171(15) 0.00421 99.6 184.7
    4.6300 177(16) 0.00405 99.6 185.7
    4.6310 151(14) 0.00478 99.6 186.8
    4.6320 176(16) 0.00410 99.6 187.9
    4.6330 177(16) 0.00406 99.6 189.1
    4.6340 185(16) 0.00388 99.6 190.3
    4.6350 173(15) 0.00417 99.6 191.5
    4.6360 171(15) 0.00420 99.6 192.8
    4.6370 172(15) 0.00420 99.6 194.1
    4.6380 168(15) 0.00434 99.6 195.5
    4.6390 210(17) 0.003444 99.6 197.1
    4.6400 201(17) 0.00359 99.6 198.7
    4.6410 188(16) 0.00383 99.6 200.4
    4.6420 195(16) 0.00370 99.6 202.3
    4.6430 198(17) 0.00360 99.6 204.3
    4.6440 204(17) 0.003461 99.6 206.5
    4.6450 219(18) 0.003250 99.6 208.9
    4.6460 196(17) 0.00366 99.6 211.5
    4.6470 201(17) 0.00357 99.6 214.3
    4.6480 215(17) 0.003338 99.6 217.4
    4.6490 209(17) 0.003432 99.6 220.8
    4.6500 222(18) 0.003226 99.6 224.4
    4.6510 220(18) 0.003257 99.6 228.4
    4.6520 211(17) 0.003397 99.6 232.8
    4.6530 236(18) 0.003041 99.6 237.6
    4.6540 239(18) 0.003005 99.6 242.9
    4.6550 230(18) 0.003119 99.6 248.6
    4.6560 233(18) 0.003088 99.6 254.9
    4.6570 258(19) 0.002797 99.6 261.8
    4.6580  29E1(2)
                   0.002510 99.6 269.3
    4.6590  27E1(2)
                   0.002605 99.6 277.5
    4.6600  28E1(2)
                   0.002583 99.6 286.5
    4.6610  33E1(2)
                   0.002173 99.6 296.3
    4.6620  34E1(2)
                   0.002141 99.6 307.0
    4.6630  31E1(2)
                   0.002345 99.6 318.6
    4.6640  32E1(2)
                   0.002224 99.6 331.2
    4.6650  37E1(2)
                   0.001932 99.6 344.9
    4.6660  39E1(2)
                   0.001858 99.6 359.6
    4.6670  38E1(2)
                   0.001867 99.7 375.5
    4.6680  43E1(3)
                   0.001657 99.7 392.4
    4.6690  44E1(3)
                   0.001620 99.7 410.5
    4.6700  46E1(3)
                   0.001550 99.7 429.6
    4.6710  47E1(3)
                   0.001529 99.7 449.6
    4.6720  50E1(3)
                   0.001435 99.7 470.4
    4.6730  53E1(3)
                   0.001366 99.7 491.7
    4.6740  58E1(3)
                   0.001241 99.7 513.1
    4.6750  60E1(3)
                   0.001184 99.7 534.3
    4.6760  62E1(3)
                   0.001163 99.7 554.8
    4.6770  66E1(3)
                   0.001084 99.7 573.8
    4.6780  66E1(3)
                   0.001081 99.7 590.7
    4.6790  63E1(3)
                   0.001148 99.7 604.9
    4.6800  66E1(3)
                   0.001090 99.7 615.6
    4.6810  70E1(3)
                   0.001017 99.7 622.3
    4.6820  67E1(3)
                   0.001075 99.7 624.7
    4.6830  63E1(3)
                   0.001131 99.7 622.6
    4.6840  60E1(3)
                   0.001187 99.7 616.2
    4.6850  65E1(3)
                   0.001105 99.7 605.8
    4.6860  57E1(3)
                   0.001256 99.7 592.0
    4.6870  53E1(3)
                   0.001347 99.7 575.3
    4.6880  54E1(3)
                   0.001328 99.7 556.4
    4.6890  52E1(3)
                   0.001368 99.7 536.1
    4.6900  51E1(3)
                   0.001414 99.7 515.0
    4.6910  45E1(3)
                   0.001576 99.7 493.5
    4.6920  40E1(2)
                   0.001803 99.7 472.2
    4.6930  38E1(2)
                   0.001889 99.7 451.4
    4.6940  40E1(2)
                   0.001794 99.7 431.4
    4.6950  41E1(2)
                   0.001746 99.7 412.3
    4.6960  38E1(2)
                   0.001905 99.7 394.2
    4.6970  36E1(2)
                   0.002023 99.7 377.2
    4.6980  38E1(2)
                   0.001914 99.7 361.3
    4.6990  33E1(2)
                   0.002204 99.7 346.5
    4.7000  33E1(2)
                   0.002210 99.7 332.8
    4.7010  28E1(2)
                   0.002592 99.7 320.1
    4.7020  29E1(2)
                   0.002474 99.7 308.4
    4.7030  31E1(2)
                   0.002303 99.7 297.7
    4.7040  29E1(2)
                   0.002501 99.7 287.8
    4.7050 272(19) 0.002648 99.7 278.8
    4.7060 256(19) 0.002830 99.7 270.4
    4.7070 272(19) 0.002633 99.7 262.8
    4.7080  30E1(2)
                   0.002414 99.7 255.9
    4.7090 251(19) 0.002857 99.7 249.5
    4.7100 236(18) 0.003049 99.7 243.7
    4.7110 230(18) 0.003127 99.7 238.3
    4.7120 225(18) 0.003171 99.7 233.4
    4.7130 228(18) 0.003158 99.7 229.0
    4.7140 226(18) 0.003175 99.7 224.8
    4.7150 238(18) 0.002994 99.8 221.1
    4.7160 198(17) 0.00359 99.8 217.6
    4.7170 189(16) 0.00381 99.8 214.4
    4.7180 214(17) 0.003354 99.8 211.4
    4.7190 222(18) 0.003224 99.8 208.7
    4.7200 205(17) 0.00352 99.8 206.2
    4.7210 179(16) 0.00403 99.8 203.9
    4.7220 179(16) 0.00400 99.8 201.7
    4.7230 191(16) 0.00374 99.8 199.7
    4.7240 189(16) 0.00376 99.8 197.8
    4.7250 186(16) 0.00385 99.8 196.1
    4.7260 191(16) 0.00376 99.8 194.5
    4.7270 194(16) 0.00374 99.8 193.0
    4.7280 189(16) 0.00378 99.8 191.6
    4.7290 190(16) 0.00379 99.8 190.3
    4.7300 223(18) 0.003245 99.8 189.0
    4.7310 191(16) 0.00378 99.8 187.9
    4.7320 174(16) 0.00411 99.8 186.8
    4.7330 162(15) 0.00446 99.8 185.8
    4.7340 163(15) 0.00445 99.8 184.9
    4.7350 187(16) 0.00383 99.8 184.0
    4.7360 163(15) 0.00444 99.8 183.2
    4.7370 197(17) 0.00366 99.8 182.4
    4.7380 190(16) 0.00374 99.8 181.7
    4.7390 178(16) 0.00401 99.8 181.1
    4.7400 179(16) 0.00399 99.8 180.4
    4.7410 178(16) 0.00406 99.8 179.9
    4.7420 190(16) 0.00379 99.8 179.3
    4.7430 181(16) 0.00397 99.8 178.9
    4.7440 174(16) 0.00412 99.8 178.4
    4.7450 170(15) 0.00422 99.8 178.0
    4.7460 167(15) 0.00429 99.8 177.6
    4.7470 146(14) 0.00499 99.8 177.2
    4.7480 187(16) 0.00388 99.8 176.9
    4.7490 186(16) 0.00388 99.8 176.6
    4.7500 161(15) 0.00447 99.8 176.4
    4.7510 175(16) 0.00413 99.8 176.2
    4.7520 183(16) 0.00394 99.8 175.9
    4.7530 178(16) 0.00402 99.8 175.8
    4.7540 165(15) 0.00437 99.8 175.6
    4.7550 184(16) 0.00393 99.8 175.5
    4.7560 186(16) 0.00389 99.8 175.4
    4.7570 179(16) 0.00404 99.8 175.3
    4.7580 189(16) 0.00384 99.8 175.3
    4.7590 152(15) 0.00471 99.8 175.2
    4.7600 146(14) 0.00503 99.8 175.2
    4.7610 191(16) 0.00382 99.8 175.2
    4.7620 183(16) 0.00395 99.8 175.3
    4.7630 171(15) 0.00419 99.8 175.3
    4.7640 170(15) 0.00420 99.9 175.4
    4.7650 181(16) 0.00398 99.9 175.5
    4.7660 188(16) 0.00381 99.9 175.6
    4.7670 179(16) 0.00400 99.9 175.8
    4.7680 183(16) 0.00394 99.9 176.0
    4.7690 183(16) 0.00397 99.9 176.2
    4.7700 179(16) 0.00404 99.9 176.4
    4.7710 169(15) 0.00424 99.9 176.6
    4.7720 177(16) 0.00407 99.9 176.9
    4.7730 191(16) 0.00376 99.9 177.2
    4.7740 187(16) 0.00388 99.9 177.5
    4.7750 190(16) 0.00379 99.9 177.8
    4.7760 203(17) 0.00351 99.9 178.2
    4.7770 195(16) 0.00367 99.9 178.6
    4.7780 203(17) 0.00354 99.9 179.0
    4.7790 174(16) 0.00408 99.9 179.4
    4.7800 151(14) 0.00478 99.9 179.9
    4.7810 171(15) 0.00421 99.9 180.4
    4.7820 199(17) 0.00362 99.9 180.9
    4.7830 180(16) 0.00402 99.9 181.5
    4.7840 188(16) 0.00382 99.9 182.1
    4.7850 211(17) 0.003408 99.9 182.7
    4.7860 210(17) 0.003399 99.9 183.4
    4.7870 201(17) 0.00352 99.9 184.1
    4.7880 188(16) 0.00381 99.9 184.8
    4.7890 174(16) 0.00413 99.9 185.6
    4.7900 181(16) 0.00395 99.9 186.4
    4.7910 201(17) 0.00357 99.9 187.3
    4.7920 184(16) 0.00395 99.9 188.2
    4.7930 193(16) 0.00371 99.9 189.1
    4.7940 191(16) 0.00376 99.9 190.1
    4.7950 180(16) 0.00403 99.9 191.2
    4.7960 193(16) 0.00373 99.9 192.3
    4.7970 198(17) 0.00362 99.9 193.5
    4.7980 194(16) 0.00368 99.9 194.8
    4.7990 180(16) 0.00399 99.9 196.1
    4.8000 190(16) 0.00380 99.9 197.5
    4.8010 214(17) 0.003364 99.9 198.9
    4.8020 197(17) 0.00365 99.9 200.5
    4.8030 196(17) 0.00366 99.9 202.1
    4.8040 218(17) 0.003306 99.9 203.9
    4.8050 222(18) 0.003214 99.9 205.7
    4.8060 213(17) 0.003348 99.9 207.6
    4.8070 193(16) 0.00375 99.9 209.7
    4.8080 206(17) 0.003490 99.9 211.9
    4.8090 233(18) 0.003078 99.9 214.3
    4.8100 239(18) 0.003022 99.9 216.8
    4.8110 237(18) 0.003052 99.9 219.4
    4.8120 224(18) 0.003202 99.9 222.3
    4.8130 239(18) 0.003024 99.9 225.4
    4.8140 233(18) 0.003101 100.0 228.7
    4.8150 246(18) 0.002931 100.0 232.3
    4.8160 253(19) 0.002846 100.0 236.2
    4.8170 249(19) 0.002900 100.0 240.5
    4.8180  28E1(2)
                   0.002623 100.0 245.2
    4.8190 266(19) 0.002692 100.0 250.5
    4.8200 268(19) 0.002683 100.0 256.3
    4.8210 268(19) 0.002651 100.0 262.9
    4.8220  29E1(2)
                   0.002472 100.0 270.3
    4.8230  33E1(2)
                   0.002177 100.0 278.9
    4.8240  34E1(2)
                   0.002075 100.0 288.7
    4.8250  35E1(2)
                   0.002033 100.0 300.0
    4.8260  32E1(2)
                   0.002258 100.0 313.1
    4.8270  33E1(2)
                   0.002179 100.0 328.4
    4.8280  37E1(2)
                   0.001948 100.0 346.1
    4.8290  38E1(2)
                   0.001880 100.0 366.6
    4.8300  42E1(2)
                   0.001694 100.0 390.3
    4.8310  46E1(3)
                   0.001550 100.0 417.7
    4.8320  49E1(3)
                   0.001467 100.0 448.9
    4.8330  50E1(3)
                   0.001437 100.0 484.5
    4.8340  52E1(3)
                   0.001368 100.0 524.5
    4.8350  54E1(3)
                   0.001328 100.0 569.2
    4.8360  60E1(3)
                   0.001190 100.0 618.7
    4.8370  64E1(3)
                   0.001122 100.0 672.9
    4.8380  67E1(3)
                   0.001064 100.0 731.5
    4.8390  77E1(3)
                   0.000929 100.0 793.9
    4.8400  78E1(3)
                   0.000924 100.0 859.5
    4.8410  85E1(3)
                   0.000842 100.0 927.2
    4.8420  93E1(4)
                   0.000771 100. 996.
    4.8430  98E1(4)
                   0.000730 100. 1063.
    4.8440  104E1(4)
                    0.000690 100. 1126.
    4.8450  113E1(4)
                    0.000636 100. 1184.
    4.8460  119E1(4)
                    0.000604 100. 1232.
    4.8470  121E1(4)
                    0.000590 100. 1268.
    4.8480  121E1(4)
                    0.000592 100. 1291.
    4.8490  127E1(4)
                    0.000564 100. 1298.
    4.8500  130E1(4)
                    0.000553 100. 1289.
    4.8510  124E1(4)
                    0.000578 100. 1267.
    4.8520  121E1(4)
                    0.000592 100. 1233.
    4.8530  119E1(4)
                    0.000601 100. 1191.
    4.8540  115E1(4)
                    0.000622 100. 1143.
    4.8550  105E1(4)
                    0.000681 100. 1092.
    4.8560  105E1(4)
                    0.000688 100. 1041.
    4.8570  90E1(4)
                   0.000800 100. 993.
    4.8580  89E1(4)
                   0.000799 100. 948.
    4.8590  90E1(4)
                   0.000790 100. 909.
    4.8600  85E1(3)
                   0.000841 100.0 876.7
    4.8610  80E1(3)
                   0.000895 100.0 852.0
    4.8620  78E1(3)
                   0.000919 100.0 835.7
    4.8630  82E1(3)
                   0.000877 100.1 828.5
    4.8640  79E1(3)
                   0.000904 100.1 830.8
    4.8650  76E1(3)
                   0.000941 100.1 843.1
    4.8660  81E1(3)
                   0.000894 100.1 865.6
    4.8670  78E1(3)
                   0.000924 100.1 898.4
    4.8680  87E1(4)
                   0.000825 100.1 941.6
    4.8690  91E1(4)
                   0.000795 100. 995.
    4.8700  92E1(4)
                   0.000784 100. 1059.
    4.8710  101E1(4)
                    0.000710 100. 1132.
    4.8720  112E1(4)
                    0.000640 100. 1214.
    4.8730  115E1(4)
                    0.000619 100. 1305.
    4.8740  123E1(4)
                    0.000581 100. 1403.
    4.8750  135E1(4)
                    0.000529 100. 1508.
    4.8760  143E1(5)
                    0.000501 100. 1616.
    4.8770  153E1(5)
                    0.000466 100. 1725.
    4.8780  173E1(5)
                    0.000413 100. 1834.
    4.8790  182E1(5)
                    0.000393 100. 1937.
    4.8800  185E1(5)
                    0.000386 100. 2031.
    4.8810  201E1(5)
                    0.000354 100. 2111.
    4.8820  216E1(6)
                    0.0003303 100. 2172.
    4.8830  214E1(6)
                    0.0003349 100. 2212.
    4.8840  219E1(6)
                    0.0003275 100. 2227.
    4.8850  221E1(6)
                    0.0003250 100. 2216.
    4.8860  219E1(6)
                    0.0003270 100. 2181.
    4.8870  203E1(5)
                    0.000353 100. 2124.
    4.8880  197E1(5)
                    0.000365 100. 2048.
    4.8890  188E1(5)
                    0.000381 100. 1958.
    4.8900  174E1(5)
                    0.000412 100. 1858.
    4.8910  164E1(5)
                    0.000436 100. 1752.
    4.8920  155E1(5)
                    0.000462 100. 1644.
    4.8930  145E1(5)
                    0.000493 100. 1534.
    4.8940  135E1(4)
                    0.000534 100. 1427.
    4.8950  119E1(4)
                    0.000603 100. 1323.
    4.8960  114E1(4)
                    0.000629 100. 1223.
    4.8970  103E1(4)
                    0.000699 100. 1128.
    4.8980 100E1(4)
                   0.000717 100. 1040.
    4.8990  94E1(4)
                   0.000763 100. 957.
    4.9000  84E1(3)
                   0.000864 100.1 881.0
    4.9010  80E1(3)
                   0.000896 100.1 811.5
    4.9020  76E1(3)
                   0.000943 100.1 748.4
    4.9030  68E1(3)
                   0.001060 100.1 691.5
    4.9040  62E1(3)
                   0.001165 100.1 640.5
    4.9050  60E1(3)
                   0.001199 100.1 595.1
    4.9060  55E1(3)
                   0.001311 100.1 554.7
    4.9070  51E1(3)
                   0.001399 100.1 518.9
    4.9080  52E1(3)
                   0.001370 100.1 487.3
    4.9090  49E1(3)
                   0.001466 100.1 459.4
    4.9100  45E1(3)
                   0.001615 100.1 434.7
    4.9110  44E1(3)
                   0.001618 100.1 412.9
    4.9120  40E1(2)
                   0.001820 100.1 393.6
    4.9130  38E1(2)
                   0.001869 100.2 376.4
    4.9140  37E1(2)
                   0.001926 100.2 361.0
    4.9150  37E1(2)
                   0.001947 100.2 347.3
    4.9160  38E1(2)
                   0.001902 100.2 335.0
    4.9170  35E1(2)
                   0.002061 100.2 323.8
    4.9180  30E1(2)
                   0.002356 100.2 313.7
    4.9190  30E1(2)
                   0.002417 100.2 304.5
    4.9200  30E1(2)
                   0.002381 100.2 296.1
    4.9210  30E1(2)
                   0.002406 100.2 288.4
    4.9220  28E1(2)
                   0.002561 100.2 281.3
    4.9230 255(19) 0.002802 100.2 274.7
    4.9240  29E1(2)
                   0.002495 100.2 268.7
    4.9250  28E1(2)
                   0.002572 100.2 263.0
    4.9260 273(19) 0.002645 100.2 257.8
    4.9270 246(18) 0.002923 100.2 252.9
    4.9280 239(18) 0.003000 100.2 248.3
    4.9290 271(19) 0.002678 100.2 244.1
    4.9300 261(19) 0.002743 100.2 240.1
    4.9310 258(19) 0.002761 100.2 236.3
    4.9320 234(18) 0.003103 100.2 232.8
    4.9330 233(18) 0.003103 100.2 229.5
    4.9340 236(18) 0.003042 100.2 226.3
    4.9350 217(17) 0.003316 100.2 223.4
    4.9360 229(18) 0.003148 100.2 220.6
    4.9370 214(17) 0.003362 100.2 217.9
    4.9380 224(18) 0.003219 100.2 215.5
    4.9390 231(18) 0.003125 100.2 213.1
    4.9400 215(17) 0.003331 100.2 210.8
    4.9410 241(18) 0.002982 100.2 208.7
    4.9420 197(17) 0.00364 100.2 206.7
    4.9430 209(17) 0.003430 100.2 204.8
    4.9440 228(18) 0.003141 100.2 202.9
    4.9450 209(17) 0.003451 100.2 201.2
    4.9460 226(18) 0.003174 100.2 199.5
    4.9470 214(17) 0.003371 100.2 198.0
    4.9480 197(17) 0.00363 100.2 196.4
    4.9490 212(17) 0.003381 100.2 195.0
    4.9500 199(17) 0.00364 100.2 193.6
    4.9510 184(16) 0.00390 100.2 192.3
    4.9520 188(16) 0.00381 100.2 191.1
    4.9530 202(17) 0.00355 100.2 189.9
    4.9540 186(16) 0.00386 100.2 188.7
    4.9550 190(16) 0.00377 100.2 187.6
    4.9560 192(16) 0.00375 100.2 186.6
    4.9570 184(16) 0.00390 100.2 185.5
    4.9580 214(17) 0.003355 100.2 184.6
    4.9590 190(16) 0.00379 100.2 183.7
    4.9600 179(16) 0.00400 100.2 182.8
    4.9610 177(16) 0.00406 100.2 181.9
    4.9620 178(16) 0.00410 100.2 181.1
    4.9630 192(16) 0.00375 100.3 180.3
    4.9640 191(16) 0.00374 100.3 179.6
    4.9650 158(15) 0.00459 100.3 178.9
    4.9660 183(16) 0.00398 100.3 178.2
    4.9670 187(16) 0.00386 100.3 177.5
    4.9680 182(16) 0.00392 100.3 176.9
    4.9690 180(16) 0.00399 100.3 176.3
    4.9700 169(15) 0.00426 100.3 175.7
    4.9710 163(15) 0.00437 100.3 175.1
    4.9720 167(15) 0.00426 100.3 174.6
    4.9730 168(15) 0.00426 100.3 174.1
    4.9740 192(16) 0.00375 100.3 173.6
    4.9750 170(15) 0.00422 100.3 173.2
    4.9760 201(17) 0.00357 100.3 172.7
    4.9770 185(16) 0.00387 100.3 172.3
    4.9780 169(15) 0.00423 100.3 171.9
    4.9790 175(16) 0.00408 100.3 171.5
    4.9800 182(16) 0.00397 100.3 171.2
    4.9810 188(16) 0.00382 100.3 170.8
    4.9820 176(16) 0.00410 100.3 170.5
    4.9830 167(15) 0.00435 100.3 170.2
    4.9840 182(16) 0.00397 100.3 170.0
    4.9850 172(15) 0.00418 100.3 169.7
    4.9860 189(16) 0.00382 100.3 169.5
    4.9870 198(17) 0.00362 100.3 169.3
    4.9880 175(16) 0.00411 100.3 169.1
    4.9890 170(15) 0.00432 100.3 168.9
    4.9900 172(15) 0.00424 100.3 168.7
    4.9910 172(15) 0.00420 100.3 168.6
    4.9920 175(16) 0.00415 100.3 168.5
    4.9930 164(15) 0.00445 100.3 168.4
    4.9940 172(15) 0.00423 100.3 168.4
    4.9950 188(16) 0.00384 100.3 168.3
    4.9960 179(16) 0.00402 100.3 168.3
    4.9970 183(16) 0.00392 100.3 168.4
    4.9980 173(16) 0.00411 100.3 168.4
    4.9990 163(15) 0.00443 100.3 168.5
    5.0000 177(16) 0.00409 100.3 168.7
    5.0010 165(15) 0.00436 100.3 168.9
    5.0020 167(15) 0.00430 100.3 169.1
    5.0030 193(16) 0.00375 100.3 169.4
    5.0040 174(16) 0.00416 100.3 169.7
    5.0050 172(15) 0.00418 100.3 170.1
    5.0060 168(15) 0.00427 100.3 170.6
    5.0070 176(16) 0.00409 100.3 171.2
    5.0080 199(17) 0.00360 100.3 171.8
    5.0090 191(16) 0.00378 100.3 172.5
    5.0100 196(16) 0.00369 100.3 173.2
    5.0110 210(17) 0.003404 100.3 174.1
    5.0120 201(17) 0.00357 100.3 175.1
    5.0130 200(17) 0.00358 100.4 176.1
    5.0140 200(17) 0.00354 100.4 177.2
    5.0150 204(17) 0.00352 100.4 178.5
    5.0160 187(16) 0.00386 100.4 179.7
    5.0170 214(17) 0.003351 100.4 181.1
    5.0180 214(17) 0.003330 100.4 182.4
    5.0190 192(16) 0.00372 100.4 183.7
    5.0200 197(17) 0.00367 100.4 185.0
    5.0210 188(16) 0.00385 100.4 186.2
    5.0220 224(18) 0.003214 100.4 187.2
    5.0230 218(17) 0.003274 100.4 188.1
    5.0240 209(17) 0.003419 100.4 188.9
    5.0250 230(18) 0.003133 100.4 189.5
    5.0260 204(17) 0.00356 100.4 190.0
    5.0270 193(16) 0.00374 100.4 190.5
    5.0280 211(17) 0.003411 100.4 190.9
    5.0290 221(17) 0.003269 100.4 191.4
    5.0300 205(17) 0.00351 100.4 192.0
    5.0310 195(17) 0.00367 100.4 192.6
    5.0320 203(17) 0.00355 100.4 193.3
    5.0330 205(17) 0.00351 100.4 194.1
    5.0340 202(17) 0.00355 100.4 195.0
    5.0350 197(16) 0.00368 100.4 195.9
    5.0360 197(17) 0.00364 100.4 196.9
    5.0370 231(18) 0.003086 100.4 198.0
    5.0380 217(17) 0.003295 100.4 199.0
    5.0390 212(17) 0.003400 100.4 200.0
    5.0400 195(16) 0.00368 100.4 200.9
    5.0410 209(17) 0.003417 100.4 201.6
    5.0420 239(18) 0.002986 100.4 202.3
    5.0430 232(18) 0.003101 100.4 202.7
    5.0440 248(19) 0.002900 100.4 202.9
    5.0450 242(18) 0.002952 100.4 202.8
    5.0460 245(19) 0.002912 100.4 202.5
    5.0470 241(18) 0.002971 100.4 201.9
    5.0480 215(17) 0.003384 100.4 201.1
    5.0490 240(18) 0.003011 100.4 200.0
    5.0500 220(17) 0.003276 100.4 198.7
[truncated: 1,551,126 more chars]
